# Supplementary material for: 2-Chloro-6-[(2,4-dimeth­oxy­benz­yl)amino]-9-isopropyl-9H-purine
Source: Acta Crystallogr Sect E Struct Rep Online. 2013 Feb 16;69(Pt 3):o390. doi: 10.1107/S1600536813004121 (PMC3588409; doi:10.1107/S1600536813004121)
Supplement: Supplementary file 1 [file e-69-0o390-sup1.cif]

##############################################################################
#                                                                            #
# This CIF contains the data in a paper accepted for publication in          #
# Acta Crystallographica Section E. It conforms to the requirements of       #
# Notes for Authors for Acta Crystallographica Section E, and has been       #
# peer reviewed under the auspices of the IUCr Commission on Journals.       #
#                                                                            #
# Full details of the Crystallographic Information File format               #
# are given in the paper "The Crystallographic Information File (CIF):       #
# a New Standard Archive File for Crystallography" by S. R. Hall, F. H.      #
# Allen and I. D. Brown [Acta Cryst. (1991), A47, 655-685].                  #
#                                                                            #
# The current version of the core CIF dictionary is obtainable from          #
# ftp://ftp.iucr.org/pub/cif_core.dic.                                       #
#                                                                            #
# Software is freely available for graphical display of the structure(s)     #
# in this CIF. For information consult the CIF software page                 #
# http://www.iucr.org/resources/cif/software.                                #
#                                                                            #
# This file may be used for bona fide research purposes within the           #
# scientific community so long as proper attribution is given to the journal # 
# article from which it was obtained.                                        #
#                                                                            #
##############################################################################
data_I
_audit_creation_method     SHELXL-97
_chemical_name_systematic
;
2-Chloro-6-[(2,4-dimethoxybenzyl)amino]-9-isopropyl-9<i>H</i>-purine
;
_chemical_name_common     ?
_chemical_formula_moiety     'C17 H20 Cl N5 O2'
_chemical_formula_sum     'C17 H20 Cl N5 O2'
_chemical_formula_iupac     'C17 H20 Cl N5 O2'
_chemical_formula_weight     361.83
_chemical_melting_point     ?
_symmetry_cell_setting     triclinic
_symmetry_space_group_name_H-M     'P -1'
_symmetry_space_group_name_Hall     '-P 1'
loop_
    _symmetry_equiv_pos_as_xyz
    'x, y, z'
    '-x, -y, -z'
_cell_length_a     7.8620(2)
_cell_length_b     9.20164(18)
_cell_length_c     13.3027(3)
_cell_angle_alpha     82.4472(18)
_cell_angle_beta     74.803(2)
_cell_angle_gamma     66.012(2)
_cell_volume     848.16(3)
_cell_formula_units_Z     2
_cell_measurement_reflns_used     7872
_cell_measurement_theta_min     2.97
_cell_measurement_theta_max     31.87
_cell_measurement_temperature     100(2)
_exptl_crystal_description     prism
_exptl_crystal_colour     colourless
_exptl_crystal_size_max     0.40
_exptl_crystal_size_mid     0.35
_exptl_crystal_size_min     0.30
_exptl_crystal_density_diffrn     1.417
_exptl_crystal_density_meas     ?
_exptl_crystal_density_method     'not measured'
_exptl_crystal_F_000     380
_exptl_absorpt_coefficient_mu     0.247
_exptl_absorpt_correction_type     multi-scan
_exptl_absorpt_process_details     '(CrysAlis PRO; Agilent, 2012)'
_exptl_absorpt_correction_T_min     0.9075
_exptl_absorpt_correction_T_max     0.9295
_exptl_special_details     ?
_diffrn_ambient_temperature     100(2)
_diffrn_radiation_type     MoK\a
_diffrn_radiation_wavelength     0.71073
_diffrn_radiation_source     'Enhance (Mo) X-ray Source'
_diffrn_radiation_monochromator     graphite
_diffrn_measurement_device_type     'Agilent Xcalibur Sapphire2'
_diffrn_measurement_method     '\w scans'
_diffrn_detector_area_resol_mean     8.3611
_diffrn_reflns_number     7228
_diffrn_reflns_av_R_equivalents     0.0085
_diffrn_reflns_av_sigmaI/netI     0.0100
_diffrn_reflns_theta_min     2.98
_diffrn_reflns_theta_max     25.00
_diffrn_reflns_theta_full     25.00
_diffrn_measured_fraction_theta_max     0.995
_diffrn_measured_fraction_theta_full     0.995
_diffrn_reflns_limit_h_min     -9
_diffrn_reflns_limit_h_max     9
_diffrn_reflns_limit_k_min     -10
_diffrn_reflns_limit_k_max     8
_diffrn_reflns_limit_l_min     -15
_diffrn_reflns_limit_l_max     15
_diffrn_standards_number     ?
_diffrn_standards_interval_count     ?
_diffrn_standards_interval_time     ?
_diffrn_standards_decay_%     ?
_refine_special_details
;
Refinement of <i>F</i>^2^ against ALL reflections. The weighted <i>R</i>-factor
<i>wR</i> and goodness of fit <i>S</i> are based on <i>F</i>^2^, conventional
<i>R</i>-factors <i>R</i> are based on <i>F</i>, with <i>F</i> set to zero for
negative <i>F</i>^2^. The threshold expression of <i>F</i>^2^ >
\s(<i>F</i>^2^) is used only for calculating <i>R</i>-factors(gt) <i>etc</i>.
and is not relevant to the choice of reflections for refinement.
<i>R</i>-factors based on <i>F</i>^2^ are statistically about twice as large
as those based on <i>F</i>, and <i>R</i>- factors based on ALL data will be
even larger.
;
_reflns_number_total     2965
_reflns_number_gt     2704
_reflns_threshold_expression     I>2sigma(I)
_refine_ls_structure_factor_coef     Fsqd
_refine_ls_matrix_type     full
_refine_ls_R_factor_all     0.0316
_refine_ls_R_factor_gt     0.0291
_refine_ls_wR_factor_gt     0.0783
_refine_ls_wR_factor_ref     0.0793
_refine_ls_goodness_of_fit_ref     1.096
_refine_ls_restrained_S_all     1.096
_refine_ls_number_reflns     2965
_refine_ls_number_parameters     230
_refine_ls_number_restraints     0
_refine_ls_hydrogen_treatment     constr
_refine_ls_weighting_scheme     calc
_refine_ls_weighting_details
         'calc w=1/[\s^2^(Fo^2^)+(0.0452P)^2^+0.2812P] where P=(Fo^2^+2Fc^2^)/3'
_atom_sites_solution_hydrogens     geom
_atom_sites_solution_primary     direct
_atom_sites_solution_secondary     difmap
_refine_ls_shift/su_max     0.001
_refine_ls_shift/su_mean     0.001
_refine_diff_density_max     0.281
_refine_diff_density_min     -0.185
_refine_ls_extinction_method     none
_refine_ls_extinction_coef     ?
loop_
    _atom_type_symbol
    _atom_type_description
    _atom_type_scat_dispersion_real
    _atom_type_scat_dispersion_imag
    _atom_type_scat_source
    'C' 'C' 0.0033 0.0016
                         'International Tables Vol C Tables 4.2.6.8 and 6.1.1.4'
    'H' 'H' 0.0000 0.0000
                         'International Tables Vol C Tables 4.2.6.8 and 6.1.1.4'
    'N' 'N' 0.0061 0.0033
                         'International Tables Vol C Tables 4.2.6.8 and 6.1.1.4'
    'O' 'O' 0.0106 0.0060
                         'International Tables Vol C Tables 4.2.6.8 and 6.1.1.4'
    'Cl' 'Cl' 0.1484 0.1585
                         'International Tables Vol C Tables 4.2.6.8 and 6.1.1.4'
_computing_data_collection
;
CrysAlis PRO (Agilent, 2012)
;
_computing_cell_refinement
;
CrysAlis PRO (Agilent, 2012)
;
_computing_data_reduction
;
CrysAlis PRO (Agilent, 2012)
;
_computing_structure_solution     'SHELXS97 (Sheldrick, 2008)'
_computing_structure_refinement     'SHELXL97 (Sheldrick, 2008)'
_computing_molecular_graphics
;
<i>Mercury</i> (Macrae <i>et al.</i>, 2006) and DIAMOND (Brandenburg,
2011)
;
_computing_publication_material
;
publCIF (Westrip, 2010)
;
loop_
    _atom_site_type_symbol
    _atom_site_label
    _atom_site_fract_x
    _atom_site_fract_y
    _atom_site_fract_z
    _atom_site_U_iso_or_equiv
    _atom_site_adp_type
    _atom_site_calc_flag
    _atom_site_refinement_flags
    _atom_site_occupancy
    _atom_site_symmetry_multiplicity
    _atom_site_disorder_assembly
    _atom_site_disorder_group
    Cl Cl1 0.70269(5) 1.09303(4) 0.25218(2) 0.02037(12) Uani d . 1 1 . .
    O O1 0.32700(14) 0.87203(11) 0.09283(7) 0.0211(2) Uani d . 1 1 . .
    O O2 0.83383(14) 0.47675(11) -0.12752(7) 0.0219(2) Uani d . 1 1 . .
    N N1 0.58970(15) 0.86255(13) 0.31864(8) 0.0154(2) Uani d . 1 1 . .
    N N3 0.75392(16) 0.92987(13) 0.42340(8) 0.0158(2) Uani d . 1 1 . .
    N N6 0.48258(16) 0.65791(13) 0.35975(8) 0.0157(2) Uani d . 1 1 . .
    H H6 0.4819 0.5716 0.3970 0.019 Uiso calc R 1 1 . .
    N N7 0.63884(16) 0.60705(13) 0.55906(8) 0.0164(2) Uani d . 1 1 . .
    N N9 0.77924(15) 0.76630(13) 0.58170(8) 0.0149(2) Uani d . 1 1 . .
    C C2 0.67876(18) 0.94292(15) 0.34373(10) 0.0151(3) Uani d . 1 1 . .
    C C4 0.72769(18) 0.81144(15) 0.48852(10) 0.0143(3) Uani d . 1 1 . .
    C C5 0.64099(18) 0.71309(15) 0.47514(10) 0.0145(3) Uani d . 1 1 . .
    C C6 0.56932(18) 0.74185(15) 0.38453(10) 0.0142(3) Uani d . 1 1 . .
    C C8 0.72325(19) 0.64331(15) 0.62003(10) 0.0170(3) Uani d . 1 1 . .
    H H8 0.7432 0.5891 0.6844 0.020 Uiso calc R 1 1 . .
    C C9 0.38927(19) 0.70512(16) 0.27300(10) 0.0157(3) Uani d . 1 1 . .
    H H9A 0.3342 0.8228 0.2670 0.019 Uiso calc R 1 1 . .
    H H9B 0.2820 0.6692 0.2888 0.019 Uiso calc R 1 1 . .
    C C10 0.51862(18) 0.64023(15) 0.16885(10) 0.0148(3) Uani d . 1 1 . .
    C C11 0.47845(18) 0.72793(15) 0.07743(10) 0.0156(3) Uani d . 1 1 . .
    C C12 0.58604(19) 0.67038(16) -0.01979(10) 0.0171(3) Uani d . 1 1 . .
    H H12 0.5559 0.7309 -0.0809 0.021 Uiso calc R 1 1 . .
    C C13 0.73911(19) 0.52284(16) -0.02749(10) 0.0173(3) Uani d . 1 1 . .
    C C14 0.7841(2) 0.43487(16) 0.06153(11) 0.0187(3) Uani d . 1 1 . .
    H H14 0.8896 0.3352 0.0566 0.022 Uiso calc R 1 1 . .
    C C15 0.67172(19) 0.49520(15) 0.15851(10) 0.0178(3) Uani d . 1 1 . .
    H H15 0.7016 0.4343 0.2196 0.021 Uiso calc R 1 1 . .
    C C16 0.2745(2) 0.96545(17) 0.00354(11) 0.0259(3) Uani d . 1 1 . .
    H H16A 0.3842 0.9866 -0.0399 0.039 Uiso calc R 1 1 . .
    H H16B 0.1682 1.0665 0.0256 0.039 Uiso calc R 1 1 . .
    H H16C 0.2350 0.9077 -0.0367 0.039 Uiso calc R 1 1 . .
    C C17 0.9907(2) 0.32597(17) -0.14131(12) 0.0253(3) Uani d . 1 1 . .
    H H17A 1.0488 0.3093 -0.2158 0.038 Uiso calc R 1 1 . .
    H H17B 0.9447 0.2416 -0.1120 0.038 Uiso calc R 1 1 . .
    H H17C 1.0861 0.3235 -0.1056 0.038 Uiso calc R 1 1 . .
    C C18 0.89162(19) 0.83166(15) 0.62220(10) 0.0161(3) Uani d . 1 1 . .
    H H18 0.8547 0.9460 0.5990 0.019 Uiso calc R 1 1 . .
    C C19 0.8456(2) 0.82494(17) 0.74010(10) 0.0199(3) Uani d . 1 1 . .
    H H19A 0.8871 0.7136 0.7649 0.030 Uiso calc R 1 1 . .
    H H19B 0.7073 0.8793 0.7669 0.030 Uiso calc R 1 1 . .
    H H19C 0.9125 0.8776 0.7649 0.030 Uiso calc R 1 1 . .
    C C20 1.1021(2) 0.74454(19) 0.57366(12) 0.0267(3) Uani d . 1 1 . .
    H H20A 1.1445 0.6337 0.5995 0.040 Uiso calc R 1 1 . .
    H H20B 1.1762 0.7962 0.5925 0.040 Uiso calc R 1 1 . .
    H H20C 1.1219 0.7474 0.4977 0.040 Uiso calc R 1 1 . .
loop_
    _atom_site_aniso_label
    _atom_site_aniso_U_11
    _atom_site_aniso_U_22
    _atom_site_aniso_U_33
    _atom_site_aniso_U_12
    _atom_site_aniso_U_13
    _atom_site_aniso_U_23
    Cl1 0.0287(2) 0.02086(19) 0.01726(18) -0.01511(15) -0.00878(14) 0.00570(13)
    O1 0.0227(5) 0.0188(5) 0.0140(5) 0.0003(4) -0.0057(4) 0.0005(4)
    O2 0.0223(5) 0.0198(5) 0.0176(5) -0.0041(4) 0.0001(4) -0.0037(4)
    N1 0.0163(5) 0.0155(6) 0.0139(5) -0.0065(5) -0.0019(4) -0.0005(4)
    N3 0.0176(6) 0.0145(5) 0.0153(6) -0.0066(5) -0.0037(4) 0.0000(4)
    N6 0.0220(6) 0.0169(6) 0.0122(5) -0.0109(5) -0.0061(5) 0.0024(4)
    N7 0.0208(6) 0.0163(6) 0.0131(5) -0.0085(5) -0.0038(4) 0.0003(4)
    N9 0.0184(6) 0.0153(5) 0.0130(5) -0.0078(5) -0.0050(4) -0.0005(4)
    C2 0.0158(6) 0.0134(6) 0.0139(6) -0.0049(5) -0.0012(5) -0.0003(5)
    C4 0.0141(6) 0.0132(6) 0.0127(6) -0.0031(5) -0.0012(5) -0.0022(5)
    C5 0.0144(6) 0.0145(6) 0.0134(6) -0.0048(5) -0.0016(5) -0.0027(5)
    C6 0.0123(6) 0.0133(6) 0.0142(6) -0.0033(5) -0.0003(5) -0.0029(5)
    C8 0.0223(7) 0.0160(6) 0.0144(6) -0.0098(6) -0.0030(5) -0.0002(5)
    C9 0.0180(6) 0.0178(7) 0.0141(6) -0.0087(5) -0.0062(5) 0.0012(5)
    C10 0.0178(7) 0.0164(7) 0.0153(6) -0.0108(5) -0.0054(5) 0.0004(5)
    C11 0.0153(6) 0.0150(6) 0.0182(7) -0.0068(5) -0.0049(5) -0.0004(5)
    C12 0.0206(7) 0.0174(7) 0.0146(6) -0.0084(6) -0.0058(5) 0.0024(5)
    C13 0.0178(7) 0.0190(7) 0.0173(7) -0.0098(6) -0.0022(5) -0.0032(5)
    C14 0.0195(7) 0.0131(6) 0.0228(7) -0.0045(5) -0.0068(6) -0.0012(5)
    C15 0.0231(7) 0.0163(7) 0.0179(7) -0.0098(6) -0.0094(6) 0.0031(5)
    C16 0.0278(8) 0.0227(7) 0.0181(7) 0.0001(6) -0.0084(6) 0.0033(6)
    C17 0.0223(7) 0.0218(7) 0.0265(8) -0.0052(6) 0.0006(6) -0.0071(6)
    C18 0.0198(7) 0.0155(6) 0.0168(7) -0.0091(5) -0.0063(5) -0.0012(5)
    C19 0.0240(7) 0.0232(7) 0.0162(7) -0.0114(6) -0.0065(6) -0.0013(5)
    C20 0.0212(8) 0.0354(9) 0.0258(8) -0.0124(7) -0.0010(6) -0.0129(6)
_geom_special_details
;
All e.s.d.'s (except the e.s.d. in the dihedral angle between two l.s. planes)
are estimated using the full covariance matrix. The cell e.s.d.'s are taken
into account individually in the estimation of e.s.d.'s in distances, angles
and torsion angles; correlations between e.s.d.'s in cell parameters are only
used when they are defined by crystal symmetry. An approximate (isotropic)
treatment of cell e.s.d.'s is used for estimating e.s.d.'s involving l.s.
planes.
;
loop_
    _geom_bond_atom_site_label_1
    _geom_bond_atom_site_label_2
    _geom_bond_site_symmetry_2
    _geom_bond_distance
    _geom_bond_publ_flag
    Cl1 C2 . 1.7537(13) ?
    O1 C11 . 1.3703(16) ?
    O1 C16 . 1.4213(16) ?
    O2 C13 . 1.3700(16) ?
    O2 C17 . 1.4270(17) ?
    N1 C2 . 1.3256(17) ?
    N1 C6 . 1.3574(17) ?
    N3 C2 . 1.3130(17) ?
    N3 C4 . 1.3496(17) ?
    N6 C6 . 1.3353(17) ?
    N6 C9 . 1.4532(16) ?
    N6 H6 . 0.8800 ?
    N7 C8 . 1.3201(17) ?
    N7 C5 . 1.3841(17) ?
    N9 C4 . 1.3655(16) ?
    N9 C8 . 1.3676(17) ?
    N9 C18 . 1.4831(16) ?
    C4 C5 . 1.3866(18) ?
    C5 C6 . 1.4113(18) ?
    C8 H8 . 0.9500 ?
    C9 C10 . 1.5151(18) ?
    C9 H9A . 0.9900 ?
    C9 H9B . 0.9900 ?
    C10 C15 . 1.3799(19) ?
    C10 C11 . 1.4021(18) ?
    C11 C12 . 1.3824(19) ?
    C12 C13 . 1.3948(19) ?
    C12 H12 . 0.9500 ?
    C13 C14 . 1.3847(19) ?
    C14 C15 . 1.3947(19) ?
    C14 H14 . 0.9500 ?
    C15 H15 . 0.9500 ?
    C16 H16A . 0.9800 ?
    C16 H16B . 0.9800 ?
    C16 H16C . 0.9800 ?
    C17 H17A . 0.9800 ?
    C17 H17B . 0.9800 ?
    C17 H17C . 0.9800 ?
    C18 C19 . 1.5131(18) ?
    C18 C20 . 1.5153(19) ?
    C18 H18 . 1.0000 ?
    C19 H19A . 0.9800 ?
    C19 H19B . 0.9800 ?
    C19 H19C . 0.9800 ?
    C20 H20A . 0.9800 ?
    C20 H20B . 0.9800 ?
    C20 H20C . 0.9800 ?
loop_
    _geom_angle_atom_site_label_1
    _geom_angle_atom_site_label_2
    _geom_angle_atom_site_label_3
    _geom_angle_site_symmetry_1
    _geom_angle_site_symmetry_3
    _geom_angle
    _geom_angle_publ_flag
    C11 O1 C16 . . 117.98(10) ?
    C13 O2 C17 . . 117.58(11) ?
    C2 N1 C6 . . 117.18(11) ?
    C2 N3 C4 . . 109.33(11) ?
    C6 N6 C9 . . 121.82(11) ?
    C6 N6 H6 . . 119.1 ?
    C9 N6 H6 . . 119.1 ?
    C8 N7 C5 . . 103.89(11) ?
    C4 N9 C8 . . 105.86(10) ?
    C4 N9 C18 . . 124.22(11) ?
    C8 N9 C18 . . 129.61(11) ?
    N3 C2 N1 . . 132.07(12) ?
    N3 C2 Cl1 . . 114.30(10) ?
    N1 C2 Cl1 . . 113.62(9) ?
    N3 C4 N9 . . 126.58(12) ?
    N3 C4 C5 . . 127.06(12) ?
    N9 C4 C5 . . 106.35(11) ?
    N7 C5 C4 . . 110.24(11) ?
    N7 C5 C6 . . 133.27(12) ?
    C4 C5 C6 . . 116.46(12) ?
    N6 C6 N1 . . 118.06(11) ?
    N6 C6 C5 . . 124.07(12) ?
    N1 C6 C5 . . 117.87(11) ?
    N7 C8 N9 . . 113.66(12) ?
    N7 C8 H8 . . 123.2 ?
    N9 C8 H8 . . 123.2 ?
    N6 C9 C10 . . 114.74(11) ?
    N6 C9 H9A . . 108.6 ?
    C10 C9 H9A . . 108.6 ?
    N6 C9 H9B . . 108.6 ?
    C10 C9 H9B . . 108.6 ?
    H9A C9 H9B . . 107.6 ?
    C15 C10 C11 . . 117.63(12) ?
    C15 C10 C9 . . 123.29(12) ?
    C11 C10 C9 . . 119.04(11) ?
    O1 C11 C12 . . 123.76(11) ?
    O1 C11 C10 . . 114.88(11) ?
    C12 C11 C10 . . 121.36(12) ?
    C11 C12 C13 . . 119.54(12) ?
    C11 C12 H12 . . 120.2 ?
    C13 C12 H12 . . 120.2 ?
    O2 C13 C14 . . 125.13(12) ?
    O2 C13 C12 . . 114.52(12) ?
    C14 C13 C12 . . 120.35(12) ?
    C13 C14 C15 . . 118.82(12) ?
    C13 C14 H14 . . 120.6 ?
    C15 C14 H14 . . 120.6 ?
    C10 C15 C14 . . 122.29(12) ?
    C10 C15 H15 . . 118.9 ?
    C14 C15 H15 . . 118.9 ?
    O1 C16 H16A . . 109.5 ?
    O1 C16 H16B . . 109.5 ?
    H16A C16 H16B . . 109.5 ?
    O1 C16 H16C . . 109.5 ?
    H16A C16 H16C . . 109.5 ?
    H16B C16 H16C . . 109.5 ?
    O2 C17 H17A . . 109.5 ?
    O2 C17 H17B . . 109.5 ?
    H17A C17 H17B . . 109.5 ?
    O2 C17 H17C . . 109.5 ?
    H17A C17 H17C . . 109.5 ?
    H17B C17 H17C . . 109.5 ?
    N9 C18 C19 . . 111.14(10) ?
    N9 C18 C20 . . 108.83(10) ?
    C19 C18 C20 . . 113.22(12) ?
    N9 C18 H18 . . 107.8 ?
    C19 C18 H18 . . 107.8 ?
    C20 C18 H18 . . 107.8 ?
    C18 C19 H19A . . 109.5 ?
    C18 C19 H19B . . 109.5 ?
    H19A C19 H19B . . 109.5 ?
    C18 C19 H19C . . 109.5 ?
    H19A C19 H19C . . 109.5 ?
    H19B C19 H19C . . 109.5 ?
    C18 C20 H20A . . 109.5 ?
    C18 C20 H20B . . 109.5 ?
    H20A C20 H20B . . 109.5 ?
    C18 C20 H20C . . 109.5 ?
    H20A C20 H20C . . 109.5 ?
    H20B C20 H20C . . 109.5 ?
loop_
    _geom_hbond_atom_site_label_D
    _geom_hbond_atom_site_label_H
    _geom_hbond_atom_site_label_A
    _geom_hbond_site_symmetry_A
    _geom_hbond_distance_DH
    _geom_hbond_distance_HA
    _geom_hbond_distance_DA
    _geom_hbond_angle_DHA
    N6 H6 N7 2_666 0.88 2.16 2.9465(15) 148.3
    C16 H16C Cl1 2_675 0.98 2.78 3.4607(15) 127
    C19 H19A O2 1_556 0.98 2.57 3.4709(17) 154
data_global
_journal_date_recd_electronic     2013-02-09
_journal_date_accepted     2013-02-11
_journal_name_full     'Acta Crystallographica, Section E'
_journal_year     2013
_journal_volume     69
_journal_issue      3
_journal_page_first     o390
_journal_page_last     o390
_journal_paper_category     QO
_journal_paper_doi     10.1107/S1600536813004121
_journal_coeditor_code     NG5316
_publ_contact_author_name     'Tr\'avn\'i\<cek, Zden\<ek'
_publ_contact_author_address
;
Department of Inorganic Chemistry, Faculty of Science, Palack\'y University,
17. listopadu 12, CZ-771 46 Olomouc, Czech Republic
;
_publ_contact_author_email     'zdenek.travnicek@upol.cz'
_publ_contact_author_fax     '+420585634954'
_publ_contact_author_phone     '+420585634352'
_publ_section_title
;
2-Chloro-6-[(2,4-dimethoxybenzyl)amino]-9-isopropyl-9<i>H</i>-purine
;
loop_
    _publ_author_name
    _publ_author_footnote
    _publ_author_address
    'Novotn\'a, Radka' .
;
Department of Inorganic Chemistry, Faculty of Science, Palack\'y University,
17. listopadu 12, CZ-771 46 Olomouc, Czech Republic
;
    'Tr\'avn\'i\<cek, Zden\<ek' .
;
Department of Inorganic Chemistry, Faculty of Science, Palack\'y University,
17. listopadu 12, CZ-771 46 Olomouc, Czech Republic
;
