# Supplementary material for: 2-Chloro-6-[(2,4-dimeth­oxy­benz­yl)amino]-9-isopropyl-9H-purine
Source: Acta Crystallogr Sect E Struct Rep Online. 2013 Feb 16;69(Pt 3):o390. doi: 10.1107/S1600536813004121 (PMC3588409; doi:10.1107/S1600536813004121)
Supplement: Supplementary file 2 [file e-69-0o390-Isup2.hkl]

# 
# h,k,l, Fc-squared, Fo-squared, sigma(Fo-squared) and status flag 
# 
data_I
_shelx_title ' ps_09_09_slow in P-1' 
_shelx_refln_list_code          4 
_shelx_F_calc_maximum      140.26 
_exptl_crystal_F_000       380.00 
_reflns_d_resolution_high  0.8409 
 
loop_ 
 _symmetry_equiv_pos_as_xyz 
 'x, y, z' 
 '-x, -y, -z' 
 
_cell_length_a     7.8620 
_cell_length_b     9.2016 
_cell_length_c    13.3027 
_cell_angle_alpha  82.447 
_cell_angle_beta   74.803 
_cell_angle_gamma  66.012 
 
_shelx_F_squared_multiplier     1.000 
 
loop_ 
 _refln_index_h 
 _refln_index_k 
 _refln_index_l 
 _refln_F_squared_calc 
 _refln_F_squared_meas 
 _refln_F_squared_sigma 
 _refln_observed_status 
   2   0   0     3728.32     3967.32     11.98 o 
   3   0   0      343.44      319.01      1.10 o 
   4   0   0       90.38       90.38      0.75 o 
   5   0   0      391.59      363.21      2.68 o 
   6   0   0        7.99        9.15      1.23 o 
   7   0   0       81.68       85.43      1.74 o 
   8   0   0       12.08        8.12      2.04 o 
  -7   1   0        0.51        0.00      1.14 o 
  -6   1   0        0.38        0.00      1.02 o 
  -5   1   0      128.46      125.76      0.88 o 
  -4   1   0      228.24      228.43      1.00 o 
  -3   1   0      937.13      928.82      2.01 o 
  -2   1   0     1491.41     1572.04      3.42 o 
  -1   1   0      984.77     1054.37      2.97 o 
   1   1   0      681.34      718.55      1.35 o 
   2   1   0      750.26      687.34      2.41 o 
   3   1   0      508.65      496.66      1.52 o 
   4   1   0      437.58      421.85      1.58 o 
   5   1   0      569.73      565.64      3.48 o 
   6   1   0      186.07      178.84      1.52 o 
   7   1   0      544.39      545.83      3.30 o 
   8   1   0      111.46      114.72      3.15 o 
  -7   2   0       10.36       11.88      1.35 o 
  -6   2   0      183.59      175.70      8.01 o 
  -5   2   0        6.79        7.19      1.04 o 
  -4   2   0      266.51      268.47      2.10 o 
  -3   2   0      619.10      604.98      4.83 o 
  -2   2   0       81.98      109.91      1.58 o 
  -1   2   0        5.03        2.77      0.32 o 
   0   2   0      579.59      547.52      1.54 o 
   1   2   0      413.53      444.23      2.80 o 
   2   2   0    13562.17    14573.09     25.59 o 
   3   2   0       16.90       18.03      0.34 o 
   4   2   0     2083.18     2112.91      6.00 o 
   5   2   0      198.09      207.39      1.56 o 
   6   2   0        0.60        0.00      0.67 o 
   8   2   0       22.89       23.98      1.50 o 
  -7   3   0      123.45      131.95      3.02 o 
  -6   3   0       20.40       21.63      2.08 o 
  -5   3   0        4.84        5.17      1.06 o 
  -4   3   0       40.12       39.20      0.79 o 
  -3   3   0      447.29      431.71      1.70 o 
  -2   3   0     1441.20     1610.81      2.74 o 
  -1   3   0     2117.10     2347.15      6.08 o 
   0   3   0        0.03        1.34      0.16 o 
   1   3   0       11.49       19.89      0.82 o 
   2   3   0     1667.92     1803.19      4.56 o 
   3   3   0      515.12      525.61      2.61 o 
   4   3   0      472.60      460.26      1.67 o 
   5   3   0        5.88        4.02      0.34 o 
   6   3   0       48.65       43.26      1.73 o 
   7   3   0       19.40       18.84      1.12 o 
   8   3   0      210.37      205.94      3.75 o 
  -6   4   0       30.50       27.93      1.49 o 
  -5   4   0       21.22       27.18      1.32 o 
  -4   4   0      118.14      111.45      1.58 o 
  -3   4   0      178.24      177.41      4.17 o 
  -2   4   0        4.65        2.27      0.40 o 
  -1   4   0       33.07       43.99      0.62 o 
   0   4   0      159.53      143.30      1.21 o 
   1   4   0      929.15      945.65      5.37 o 
   2   4   0       21.36       30.45      0.38 o 
   3   4   0      593.68      551.67      2.69 o 
   4   4   0       86.18       79.45      0.80 o 
   5   4   0      391.00      398.11      3.10 o 
   6   4   0      467.95      463.01      7.87 o 
   7   4   0       93.05       89.59      2.29 o 
   8   4   0      104.70      106.18      1.85 o 
   9   4   0       38.60       42.12      2.67 o 
  -5   5   0       13.86       15.78      2.06 o 
  -4   5   0       16.06        8.19      1.10 o 
  -3   5   0      464.90      439.61      2.79 o 
  -2   5   0       11.61       14.83      0.63 o 
  -1   5   0       27.04       30.95      0.51 o 
   0   5   0     1413.47     1448.74      8.28 o 
   1   5   0      749.61      787.92      3.04 o 
   2   5   0      327.75      302.50      2.02 o 
   3   5   0       85.96       75.32      0.68 o 
   4   5   0       32.26       28.09      0.60 o 
   5   5   0       74.65       71.25      1.08 o 
   6   5   0      246.59      233.97      1.84 o 
   7   5   0      263.03      279.64      3.52 o 
   8   5   0      233.32      250.08      2.97 o 
  -4   6   0        0.41        0.29      2.05 o 
  -3   6   0      161.24      174.67      2.24 o 
  -2   6   0      116.72      121.82      1.70 o 
  -1   6   0      666.98      656.87      5.94 o 
   0   6   0        1.27        0.54      0.60 o 
   1   6   0      454.18      478.41      2.51 o 
   2   6   0      559.84      505.77     14.99 o 
   3   6   0        3.68        6.92      0.34 o 
   4   6   0      209.50      198.55      1.89 o 
   5   6   0      122.80      115.32      2.03 o 
   6   6   0      111.03      110.17      1.45 o 
   7   6   0       21.60       21.16      1.28 o 
   8   6   0      149.15      152.14      3.07 o 
  -4   7   0        2.59        2.31      2.30 o 
  -3   7   0       26.63       25.58      2.30 o 
  -2   7   0      143.70      156.78      3.27 o 
  -1   7   0       63.86       57.58      1.36 o 
   0   7   0      143.92      155.97      2.90 o 
   1   7   0      134.00      141.62      1.38 o 
   2   7   0      309.72      307.15      1.91 o 
   3   7   0       19.13       12.99      0.46 o 
   4   7   0     1981.35     1994.75      8.56 o 
   5   7   0      334.96      337.83      2.08 o 
   6   7   0      241.93      230.25      3.18 o 
   7   7   0       45.60       44.46      1.52 o 
   8   7   0       13.72       13.40      1.35 o 
  -3   8   0       17.14       15.81      2.46 o 
  -2   8   0        6.38        2.88      2.11 o 
  -1   8   0        0.49        0.00      1.85 o 
   0   8   0        4.35        3.86      0.97 o 
   1   8   0      370.33      372.01      3.56 o 
   2   8   0       84.69       84.55      1.56 o 
   3   8   0       39.48       37.30      1.90 o 
   4   8   0      233.61      225.93      4.55 o 
   5   8   0      125.24      121.99      1.96 o 
   6   8   0      118.92      119.33      2.02 o 
   7   8   0      229.88      242.61      8.28 o 
   8   8   0       72.20       77.19      1.97 o 
  -1   9   0       21.43       21.34      2.30 o 
   0   9   0       23.07       20.65      2.13 o 
   1   9   0        5.81        5.00      1.23 o 
   2   9   0      133.32      143.01      3.20 o 
   3   9   0        8.62        8.56      1.62 o 
   4   9   0      203.64      192.46      2.44 o 
   5   9   0       65.07       63.35      1.70 o 
   6   9   0        5.25        8.70      1.23 o 
   7   9   0       25.80       25.45      1.52 o 
   1  10   0       52.54       47.17      2.48 o 
   2  10   0       92.35       99.72      4.08 o 
   3  10   0      143.30      149.01      3.28 o 
   4  10   0        0.19        0.32      1.77 o 
   5  10   0        2.97        3.21      1.29 o 
   6  10   0       21.55       18.95      1.50 o 
  -6 -10   1      101.03      103.69      4.13 o 
  -5 -10   1       16.63       16.54      1.43 o 
  -4 -10   1       47.03       50.73      2.48 o 
  -3 -10   1       35.90       41.18      2.20 o 
  -2 -10   1       29.37       31.85      1.49 o 
  -1 -10   1       59.53       55.91      2.51 o 
  -7  -9   1        0.35        0.72      1.26 o 
  -6  -9   1       39.44       36.75      1.55 o 
  -5  -9   1      185.25      183.97      3.23 o 
  -4  -9   1      222.31      224.88      3.85 o 
  -3  -9   1      149.68      165.69      2.25 o 
  -2  -9   1       55.74       57.21      1.53 o 
  -1  -9   1       28.37       21.04      1.35 o 
   0  -9   1        8.50       10.36      1.20 o 
   1  -9   1       64.07       64.33      2.85 o 
  -7  -8   1       82.28       83.21      1.90 o 
  -6  -8   1      122.95      121.92      2.05 o 
  -5  -8   1       13.71       11.44      1.17 o 
  -4  -8   1       67.28       70.35      1.58 o 
  -3  -8   1      412.93      408.50      3.03 o 
  -2  -8   1        8.51        7.37      0.86 o 
  -1  -8   1      222.60      221.30      3.73 o 
   0  -8   1       41.20       42.62      1.33 o 
   1  -8   1        3.20        2.76      1.08 o 
   2  -8   1      173.15      168.03      3.66 o 
   3  -8   1       12.51       17.07      2.47 o 
  -8  -7   1       12.21       17.65      1.38 o 
  -7  -7   1        0.48        1.49      1.14 o 
  -6  -7   1      463.26      442.06      5.65 o 
  -5  -7   1       25.74       26.03      1.29 o 
  -4  -7   1      965.42      920.73      8.27 o 
  -3  -7   1      603.44      605.29      3.38 o 
  -2  -7   1       27.67       28.04      0.86 o 
  -1  -7   1      118.62      112.04      1.13 o 
   0  -7   1       48.20       44.14      1.24 o 
   1  -7   1       69.95       64.85      1.47 o 
   2  -7   1       28.52       26.68      1.27 o 
   3  -7   1        8.06        8.80      1.22 o 
   4  -7   1       76.24       83.87      3.18 o 
  -8  -6   1      305.18      300.85      3.00 o 
  -7  -6   1       23.30       21.16      1.27 o 
  -6  -6   1      671.07      671.93      4.57 o 
  -5  -6   1     1213.66     1219.31      5.20 o 
  -4  -6   1        0.66        0.62      0.45 o 
  -3  -6   1      239.76      241.49      1.22 o 
  -2  -6   1        4.18        6.08      0.72 o 
  -1  -6   1      818.88      796.87      2.52 o 
   0  -6   1      525.03      546.91      5.60 o 
   1  -6   1      721.17      706.29      6.40 o 
   2  -6   1        6.29        5.23      0.96 o 
   3  -6   1      360.81      337.04      2.85 o 
   4  -6   1      434.71      397.57      6.36 o 
   5  -6   1       41.82       43.01      2.73 o 
  -8  -5   1        0.01        0.41      1.12 o 
  -7  -5   1        5.09        4.56      1.09 o 
  -6  -5   1       97.22       96.20      1.65 o 
  -5  -5   1       94.52       91.27      1.27 o 
  -4  -5   1      109.30       95.25      0.89 o 
  -3  -5   1      312.03      311.40      1.69 o 
  -2  -5   1        0.05        1.42      0.26 o 
  -1  -5   1      445.47      455.77      2.58 o 
   0  -5   1      217.36      224.88      2.18 o 
   1  -5   1     1074.56     1113.58      6.54 o 
   2  -5   1      409.33      394.27      2.00 o 
   3  -5   1      126.49      129.73      1.33 o 
   4  -5   1       46.05       37.00      2.54 o 
   5  -5   1        6.53        8.52      1.34 o 
  -8  -4   1        5.79        5.70      1.14 o 
  -7  -4   1      216.42      210.10      6.06 o 
  -6  -4   1       21.78       20.68      1.06 o 
  -5  -4   1       33.26       36.82      0.74 o 
  -4  -4   1       95.29       84.94      0.85 o 
  -3  -4   1      116.64       99.92      0.77 o 
  -2  -4   1      790.19      817.70      2.22 o 
  -1  -4   1       15.83       14.95      0.49 o 
   0  -4   1       88.39      100.28      0.80 o 
   1  -4   1       67.26       47.27      0.60 o 
   2  -4   1       82.66       96.17      1.23 o 
   3  -4   1      256.04      241.34      2.90 o 
   4  -4   1        6.52        4.52      0.70 o 
   5  -4   1      211.53      207.17      2.61 o 
   6  -4   1        0.79        0.14      1.25 o 
  -8  -3   1        0.47        0.00      1.91 o 
  -7  -3   1       96.47      107.47      1.72 o 
  -6  -3   1       64.95       60.05      1.27 o 
  -5  -3   1       15.88       12.79      0.45 o 
  -4  -3   1      585.61      542.17      1.40 o 
  -3  -3   1      116.56      106.34      1.52 o 
  -2  -3   1      444.63      433.07      3.05 o 
  -1  -3   1      401.24      395.19      1.99 o 
   0  -3   1       83.25       72.47      0.91 o 
   1  -3   1      516.91      502.26      5.04 o 
   2  -3   1      982.31     1118.36      5.18 o 
   3  -3   1      178.84      169.45      1.10 o 
   4  -3   1        7.32        6.43      0.59 o 
   5  -3   1       20.68       22.76      1.18 o 
   6  -3   1      165.13      144.74      2.98 o 
   7  -3   1      284.35      277.29     11.18 o 
  -8  -2   1       21.03       17.48      2.29 o 
  -7  -2   1        0.46        0.92      1.11 o 
  -6  -2   1        9.81        9.82      0.97 o 
  -5  -2   1       45.86       44.73      0.69 o 
  -4  -2   1       15.95       19.24      0.45 o 
  -3  -2   1       29.26       32.39      0.43 o 
  -2  -2   1      217.84      210.01      0.87 o 
  -1  -2   1       12.16       13.94      0.29 o 
   0  -2   1     7762.15     8120.63     24.61 o 
   1  -2   1      464.03      459.45      2.70 o 
   2  -2   1      877.70      886.25      2.35 o 
   3  -2   1      505.68      539.55      1.77 o 
   4  -2   1      258.33      261.63      2.30 o 
   5  -2   1      400.38      382.34      1.95 o 
   6  -2   1       75.88       80.11      1.67 o 
   7  -2   1      101.29      106.90      2.03 o 
  -8  -1   1      237.00      230.42      4.11 o 
  -6  -1   1      157.29      159.91      1.57 o 
  -5  -1   1      456.84      437.56      2.05 o 
  -4  -1   1      157.22      160.23      0.98 o 
  -3  -1   1       92.87       82.94      0.67 o 
  -2  -1   1     1280.56     1294.60      5.64 o 
  -1  -1   1     2379.61     2505.95      9.10 o 
   1  -1   1       48.40       55.94      0.64 o 
   2  -1   1      893.84      890.99      3.70 o 
   3  -1   1      315.62      348.21      1.68 o 
   4  -1   1      132.49      171.26      1.17 o 
   5  -1   1      187.19      184.52      1.38 o 
   6  -1   1       53.71       54.38      1.42 o 
   7  -1   1        3.76        3.61      1.17 o 
   8  -1   1       66.41       56.17      2.69 o 
  -8   0   1       36.22       38.86      2.42 o 
  -7   0   1        0.29        0.47      1.10 o 
  -6   0   1      438.22      423.45      2.88 o 
  -5   0   1       36.31       35.15      0.69 o 
  -4   0   1       50.18       39.50      0.61 o 
  -3   0   1       73.83       65.53      0.64 o 
  -2   0   1     1872.47     2027.32      2.56 o 
  -1   0   1        7.42        8.56      0.30 o 
   1   0   1      145.46      100.77     66.35 o 
   2   0   1      811.10      774.92      1.91 o 
   3   0   1      249.29      240.56      0.81 o 
   4   0   1      905.17      936.41      1.79 o 
   5   0   1      138.98      119.81      0.81 o 
   6   0   1        0.50        0.69      0.93 o 
   7   0   1       60.41       53.79      1.51 o 
   8   0   1       19.13       20.61      2.25 o 
  -7   1   1       50.98       59.08      1.66 o 
  -6   1   1      111.65      104.30      2.71 o 
  -5   1   1        0.49        0.75      0.56 o 
  -4   1   1      161.39      155.66      1.19 o 
  -3   1   1     1592.75     1695.70      7.35 o 
  -2   1   1     7908.09     8456.89     44.01 o 
  -1   1   1    19674.20    20814.08     32.87 o 
   1   1   1      899.06      940.54      2.38 o 
   2   1   1      311.97      326.43      1.35 o 
   3   1   1      148.29      126.62      1.09 o 
   4   1   1       68.97       56.89      1.27 o 
   5   1   1      159.35      165.46      1.28 o 
   6   1   1       17.11       16.84      0.67 o 
   7   1   1       38.43       33.82      1.28 o 
   8   1   1      112.00      115.78      3.17 o 
  -7   2   1        7.93        7.51      1.31 o 
  -6   2   1       16.93       11.51      1.24 o 
  -5   2   1       15.92       15.02      1.72 o 
  -4   2   1      484.82      478.33      2.70 o 
  -3   2   1      188.83      187.62      0.93 o 
  -2   2   1      312.61      377.83      2.26 o 
  -1   2   1     1891.91     2017.10      4.99 o 
   0   2   1      584.58      616.69      1.60 o 
   1   2   1     3321.01     3475.22      9.40 o 
   2   2   1     7594.76     8156.18     24.55 o 
   3   2   1        8.93        5.42      0.40 o 
   4   2   1        1.63        2.90      0.48 o 
   5   2   1      780.21      774.77      3.41 o 
   6   2   1     1051.15     1092.55      3.87 o 
   7   2   1       27.65       23.77      2.00 o 
   8   2   1        0.22        0.91      1.30 o 
  -6   3   1       34.71       30.68      1.38 o 
  -5   3   1      377.57      383.65      2.93 o 
  -4   3   1       25.44       27.57      0.59 o 
  -3   3   1      191.81      184.51      2.53 o 
  -2   3   1        0.34        0.40      0.38 o 
  -1   3   1       51.98       65.33      0.63 o 
   0   3   1      603.37      597.03      3.47 o 
   1   3   1     2503.74     2651.86      6.24 o 
   2   3   1     5538.21     6033.61     19.23 o 
   3   3   1     1462.97     1543.18      7.46 o 
   4   3   1       54.24       58.29      0.72 o 
   5   3   1       15.76       21.93      0.91 o 
   6   3   1      161.92      162.18      1.73 o 
   7   3   1       11.32       11.25      0.99 o 
   8   3   1        5.15        6.67      1.95 o 
   9   3   1       27.63       29.01      1.69 o 
  -6   4   1       13.06       14.48      2.19 o 
  -5   4   1       14.55       14.70      1.19 o 
  -4   4   1       60.45       58.09      0.95 o 
  -3   4   1       43.34       44.07      0.75 o 
  -2   4   1      138.69      161.84      2.12 o 
  -1   4   1       26.75       23.65      0.73 o 
   0   4   1      639.27      726.61      2.97 o 
   1   4   1      279.76      277.91      1.28 o 
   2   4   1        0.12        0.43      0.27 o 
   3   4   1      318.12      352.81      1.32 o 
   4   4   1      857.47      880.42      3.79 o 
   5   4   1        0.20        1.95      0.51 o 
   6   4   1       30.09       31.75      0.92 o 
   7   4   1       40.98       36.97      1.87 o 
   8   4   1       66.58       71.19      2.07 o 
   9   4   1       14.46       15.36      2.37 o 
  -5   5   1       14.26       17.10      2.20 o 
  -4   5   1      242.63      229.11      3.90 o 
  -3   5   1       68.94       59.72      0.86 o 
  -2   5   1       32.53       31.94      0.62 o 
  -1   5   1      236.15      229.19      1.85 o 
   0   5   1      686.10      792.07      3.86 o 
   1   5   1        2.81        1.85      0.33 o 
   2   5   1        8.71        9.24      0.35 o 
   3   5   1        0.03        0.92      0.29 o 
   4   5   1     2756.47     2943.89      6.67 o 
   5   5   1      213.40      218.87      2.04 o 
   6   5   1      170.85      163.11      1.35 o 
   7   5   1       23.42       26.61      1.28 o 
   8   5   1      124.13      119.36      1.99 o 
   9   5   1       94.02       89.86      3.14 o 
  -4   6   1       13.77       17.35      2.27 o 
  -3   6   1      144.04      131.76      3.15 o 
  -2   6   1       32.53       31.30      1.12 o 
  -1   6   1      205.82      200.83      1.65 o 
   0   6   1       87.84       84.07      1.30 o 
   1   6   1      278.74      249.96      5.04 o 
   2   6   1       98.78       88.39      0.56 o 
   3   6   1       14.02        9.20      0.36 o 
   4   6   1       41.58       45.27      0.69 o 
   5   6   1        0.78        0.68      0.54 o 
   6   6   1      214.92      210.92      1.88 o 
   7   6   1      210.23      212.06      2.42 o 
   8   6   1       54.25       57.89      1.65 o 
   9   6   1      195.87      205.98      3.59 o 
  -3   7   1       62.12       68.01      2.83 o 
  -2   7   1     1053.01      987.86      7.22 o 
  -1   7   1       37.52       31.39      1.25 o 
   0   7   1      332.72      332.26      4.00 o 
   1   7   1      114.93      107.21      1.64 o 
   2   7   1       15.08       13.56      0.66 o 
   3   7   1       98.47       84.36      0.79 o 
   4   7   1      309.24      286.81      1.92 o 
   5   7   1      128.12      128.86      1.71 o 
   6   7   1       52.96       56.48      1.05 o 
   7   7   1       62.08       57.83      1.69 o 
   8   7   1        4.88        3.23      1.22 o 
  -2   8   1       25.25       33.17      2.47 o 
  -1   8   1      178.50      160.83      3.40 o 
   0   8   1      119.05      120.22      2.80 o 
   1   8   1       92.79       87.24      1.71 o 
   2   8   1     1136.56     1147.88      6.15 o 
   3   8   1     2143.48     2115.62      9.75 o 
   4   8   1        2.11        1.61      1.00 o 
   5   8   1      425.96      412.56      3.24 o 
   6   8   1       15.56       16.75      1.60 o 
   7   8   1       43.69       46.43      1.83 o 
   8   8   1       55.59       59.68      1.84 o 
  -1   9   1       72.45       84.05      3.02 o 
   0   9   1      449.03      445.90      5.13 o 
   1   9   1       14.63       14.78      1.36 o 
   2   9   1       12.86       10.84      1.37 o 
   3   9   1      163.07      160.50      3.17 o 
   4   9   1      154.60      146.29      3.06 o 
   5   9   1      100.26      104.51      2.00 o 
   6   9   1        0.71        0.87      1.23 o 
   7   9   1      120.87      130.40      2.31 o 
   1  10   1       56.29       49.73      2.50 o 
   2  10   1        4.73        3.53      1.30 o 
   3  10   1      201.22      196.28      3.68 o 
   4  10   1      159.09      162.73      3.45 o 
   5  10   1       41.13       43.50      2.37 o 
   6  10   1       66.86       67.84      2.70 o 
  -5 -10   2       94.65       96.32      2.08 o 
  -4 -10   2        0.06        0.00      1.24 o 
  -3 -10   2      939.84      944.11      5.19 o 
  -2 -10   2      196.96      187.66      3.58 o 
  -1 -10   2       42.51       40.70      2.34 o 
  -6  -9   2      147.44      147.72      2.30 o 
  -5  -9   2       50.07       49.04      1.58 o 
  -4  -9   2       69.74       68.55      1.66 o 
  -3  -9   2        2.18        1.26      1.08 o 
  -2  -9   2        3.09        4.96      1.14 o 
  -1  -9   2      127.92      137.92      2.06 o 
   0  -9   2      141.71      144.58      4.46 o 
   1  -9   2       66.23       59.92      2.79 o 
  -7  -8   2       24.06       29.03      1.48 o 
  -6  -8   2      173.32      169.41      2.30 o 
  -5  -8   2      283.66      283.63      2.72 o 
  -4  -8   2       21.05       23.48      1.20 o 
  -3  -8   2        0.06        0.64      0.98 o 
  -2  -8   2        4.17        2.05      1.00 o 
  -1  -8   2      463.67      475.18      2.28 o 
   0  -8   2        3.94        5.44      1.06 o 
   1  -8   2       81.52       85.79      1.79 o 
   2  -8   2        8.49        7.38      1.22 o 
   3  -8   2       14.46       14.44      2.37 o 
  -8  -7   2       24.03       24.44      1.47 o 
  -7  -7   2        0.75        0.05      1.11 o 
  -6  -7   2       34.64       33.70      1.05 o 
  -5  -7   2      634.18      641.30      2.81 o 
  -4  -7   2      253.09      255.32      2.34 o 
  -3  -7   2       69.07       67.19      2.02 o 
  -2  -7   2      537.35      524.10      9.64 o 
  -1  -7   2       17.67       17.59      0.73 o 
   0  -7   2      141.73      141.45      1.47 o 
   1  -7   2      527.35      551.75      3.46 o 
   2  -7   2       11.79       13.42      1.22 o 
   3  -7   2       90.42      101.41      3.33 o 
   4  -7   2        2.10        3.40      2.28 o 
  -8  -6   2        0.14        0.78      1.17 o 
  -7  -6   2      268.72      273.30      2.73 o 
  -6  -6   2      292.94      298.04      6.90 o 
  -5  -6   2      893.46      879.10      3.40 o 
  -4  -6   2       37.14       28.16      0.63 o 
  -3  -6   2       92.29       86.52      0.97 o 
  -2  -6   2      268.00      260.75      3.70 o 
  -1  -6   2        0.02        0.68      0.51 o 
   0  -6   2        0.06        0.92      0.63 o 
   1  -6   2        0.50        0.53      0.89 o 
   2  -6   2       80.64       73.96      3.31 o 
   3  -6   2      373.91      368.67      3.06 o 
   4  -6   2       19.48       24.21      1.40 o 
   5  -6   2       69.52       73.30      1.97 o 
  -8  -5   2       55.00       59.16      1.71 o 
  -7  -5   2      147.69      158.36      2.40 o 
  -6  -5   2        0.98        2.85      1.08 o 
  -5  -5   2      217.28      217.17      1.43 o 
  -4  -5   2      210.62      204.34      1.23 o 
  -3  -5   2     1906.73     1953.75      6.22 o 
  -2  -5   2      671.20      676.11      4.53 o 
  -1  -5   2     1252.79     1319.24      4.59 o 
   0  -5   2     1046.87     1055.17      5.43 o 
   1  -5   2      293.35      312.63      2.41 o 
   2  -5   2      559.08      545.63     10.12 o 
   3  -5   2      718.47      718.21      3.82 o 
   4  -5   2        4.41        2.80      1.53 o 
   5  -5   2      120.96      124.10      5.57 o 
  -8  -4   2       49.32       48.70      2.38 o 
  -7  -4   2       14.01       14.92      1.16 o 
  -6  -4   2      236.18      230.39      2.84 o 
  -5  -4   2       38.45       34.73      0.59 o 
  -4  -4   2        0.02        0.95      0.36 o 
  -3  -4   2        2.76        6.14      0.40 o 
  -2  -4   2        1.42        3.11      0.32 o 
  -1  -4   2      535.58      506.90     14.10 o 
   0  -4   2     2076.87     2333.42      6.11 o 
   1  -4   2        6.96        7.00      0.29 o 
   2  -4   2      995.92     1003.08      3.72 o 
   3  -4   2       73.37       73.29      1.22 o 
   4  -4   2       34.01       29.17      0.77 o 
   5  -4   2      364.11      351.43      3.05 o 
   6  -4   2       58.97       48.86      2.44 o 
  -8  -3   2      103.70       98.48      3.05 o 
  -7  -3   2       83.25       81.31      1.61 o 
  -6  -3   2      234.24      232.76      6.57 o 
  -5  -3   2        1.17        1.27      0.43 o 
  -4  -3   2      133.88      143.59      0.84 o 
  -3  -3   2        0.08        1.08      0.41 o 
  -2  -3   2        0.45        0.79      0.33 o 
  -1  -3   2      224.04      207.55      2.58 o 
   0  -3   2      561.95      557.97      2.28 o 
   1  -3   2      514.91      503.15      3.23 o 
   2  -3   2       90.67       79.75      0.70 o 
   3  -3   2      171.56      173.45      1.12 o 
   4  -3   2       45.65       41.77      0.78 o 
   5  -3   2        6.81        6.61      1.05 o 
   6  -3   2      267.44      271.81      2.79 o 
   7  -3   2        7.98       10.84      1.42 o 
  -8  -2   2      124.42      129.53      3.44 o 
  -7  -2   2        0.68        1.45      1.15 o 
  -6  -2   2       69.39       62.18      1.17 o 
  -5  -2   2        8.46        5.84      0.53 o 
  -4  -2   2       34.34       23.19      0.86 o 
  -3  -2   2      135.29      127.20      1.06 o 
  -2  -2   2        0.07        0.58      0.35 o 
  -1  -2   2      353.76      348.95      2.07 o 
   0  -2   2       26.10       25.19      0.28 o 
   1  -2   2        3.41        6.14      0.28 o 
   2  -2   2       66.76       66.21      0.64 o 
   3  -2   2       79.68       89.25      0.90 o 
   4  -2   2      516.69      522.21      2.87 o 
   5  -2   2      671.11      672.03      5.99 o 
   6  -2   2      301.99      297.81      5.59 o 
   7  -2   2      107.81      105.13      2.06 o 
  -8  -1   2      125.37      124.58      3.27 o 
  -6  -1   2      149.78      157.68      1.65 o 
  -5  -1   2      219.38      216.27      2.05 o 
  -4  -1   2       57.36       57.39      0.72 o 
  -3  -1   2       82.68       72.12      0.87 o 
  -2  -1   2      284.23      277.36      2.25 o 
  -1  -1   2      578.60      513.58      2.84 o 
   0  -1   2     3565.86     3806.78     33.42 o 
   1  -1   2      999.43     1003.50      4.62 o 
   2  -1   2      407.63      391.60      1.25 o 
   3  -1   2      214.14      185.51      1.88 o 
   4  -1   2        5.70        8.96      0.54 o 
   5  -1   2      131.91      136.05      1.21 o 
   6  -1   2       19.34       18.95      1.14 o 
   7  -1   2       64.03       73.93      3.17 o 
   8  -1   2      107.47      102.33      3.13 o 
  -7   0   2       47.16       47.35      2.60 o 
  -6   0   2      239.17      236.97      1.88 o 
  -5   0   2       57.04       56.54      1.09 o 
  -4   0   2       13.69       14.76      0.53 o 
  -3   0   2        2.99        4.58      0.50 o 
  -2   0   2      541.76      582.17      2.64 o 
  -1   0   2      179.84      188.48      0.80 o 
   0   0   2      513.25      514.31      1.37 o 
   1   0   2      121.64      131.34      2.15 o 
   2   0   2       54.78       77.78      0.72 o 
   3   0   2      487.54      466.09      1.67 o 
   4   0   2      102.59       99.38      0.88 o 
   5   0   2      185.11      178.62      1.28 o 
   6   0   2      104.66      109.06      1.65 o 
   7   0   2      234.50      224.79      2.40 o 
   8   0   2        5.26        4.08      1.95 o 
  -7   1   2       87.31       80.45      1.85 o 
  -6   1   2       71.66       81.30      1.69 o 
  -5   1   2        1.33        1.10      0.61 o 
  -4   1   2      706.64      701.04      1.93 o 
  -3   1   2      656.86      680.61      4.35 o 
  -2   1   2     4481.30     4893.39     22.87 o 
  -1   1   2    10126.24    11061.93     36.98 o 
   0   1   2        9.03        5.23      0.32 o 
   1   1   2      318.47      347.80      0.83 o 
   2   1   2    10067.44    10677.13     26.09 o 
   3   1   2      230.82      211.73      0.90 o 
   4   1   2      300.59      261.68      1.51 o 
   5   1   2      239.52      269.30      1.29 o 
   6   1   2       29.30       35.81      0.73 o 
   7   1   2       67.50       63.80      1.48 o 
   8   1   2      136.94      141.59      3.31 o 
  -7   2   2        1.47        1.83      1.25 o 
  -6   2   2      120.93      115.29      1.93 o 
  -5   2   2       94.74       91.46      1.62 o 
  -4   2   2       24.87       20.76      0.56 o 
  -3   2   2     2661.25     2690.07      5.22 o 
  -2   2   2      670.89      695.01      4.06 o 
  -1   2   2      479.53      491.69      1.23 o 
   0   2   2      525.21      559.68      1.82 o 
   1   2   2       16.63       12.49      0.34 o 
   2   2   2     1745.81     1926.74      6.60 o 
   3   2   2     1632.29     1801.48      7.81 o 
   4   2   2      243.06      242.14      1.19 o 
   5   2   2       51.71       48.32      0.59 o 
   6   2   2      105.26      104.35      1.80 o 
   7   2   2       78.12       72.88      1.72 o 
   8   2   2        0.11        0.10      1.27 o 
   9   2   2        6.09        6.39      1.48 o 
  -6   3   2        8.23       11.62      1.22 o 
  -5   3   2       12.54        7.96      1.06 o 
  -4   3   2       21.56       24.66      0.62 o 
  -3   3   2       12.90       10.65      0.55 o 
  -2   3   2      211.73      232.26      2.80 o 
  -1   3   2      330.72      378.96      1.69 o 
   0   3   2        6.01        5.48      0.28 o 
   1   3   2      315.39      315.85      1.51 o 
   2   3   2       23.51       22.48      0.41 o 
   3   3   2      499.51      501.26      2.23 o 
   4   3   2     4535.50     4983.10      6.20 o 
   5   3   2       37.97       47.56      1.50 o 
   6   3   2      548.17      531.26      2.85 o 
   7   3   2      109.54      102.25      1.55 o 
   8   3   2       45.04       39.13      1.63 o 
   9   3   2        0.17        0.24      1.46 o 
  -6   4   2       42.98       42.37      2.64 o 
  -5   4   2       29.66       34.50      2.32 o 
  -4   4   2       54.65       51.08      1.33 o 
  -3   4   2      194.64      209.66      3.50 o 
  -2   4   2        6.41        9.94      0.48 o 
  -1   4   2      346.92      338.17      1.99 o 
   0   4   2      202.85      206.94      1.30 o 
   1   4   2      481.72      497.59      3.49 o 
   2   4   2       10.24        9.05      0.36 o 
   3   4   2      299.18      329.03      1.29 o 
   4   4   2     2041.63     2143.48      9.23 o 
   5   4   2      161.32      153.75      1.69 o 
   6   4   2       60.72       56.94      0.92 o 
   7   4   2       96.59       90.90      1.59 o 
   8   4   2       33.85       34.24      2.29 o 
   9   4   2       41.58       32.30      2.49 o 
  -5   5   2       16.48       18.43      2.38 o 
  -4   5   2        7.17        7.13      1.94 o 
  -3   5   2        7.18        5.67      0.58 o 
  -2   5   2       39.45       29.56      0.63 o 
  -1   5   2      276.44      262.21      2.07 o 
   0   5   2       44.56       31.88      0.44 o 
   1   5   2      123.02      133.28      1.64 o 
   2   5   2       17.65       12.43      0.37 o 
   3   5   2       24.34       17.65      0.63 o 
   4   5   2       16.22       13.88      0.65 o 
   5   5   2        3.85        2.11      0.53 o 
   6   5   2        0.03        0.19      0.62 o 
   7   5   2        3.98        5.41      1.06 o 
   8   5   2      117.68      121.40      1.99 o 
   9   5   2       85.89       83.39      3.06 o 
  -4   6   2       18.75       26.26      2.39 o 
  -3   6   2       33.70       35.39      2.26 o 
  -2   6   2        0.19        2.45      0.97 o 
  -1   6   2      289.62      275.96      2.80 o 
   0   6   2        6.65        7.58      0.37 o 
   1   6   2        2.81        2.11      0.71 o 
   2   6   2      582.19      611.04      4.11 o 
   3   6   2      744.18      772.48      3.19 o 
   4   6   2      535.81      521.88      5.16 o 
   5   6   2       19.08       13.88      0.77 o 
   6   6   2     1533.28     1493.90      6.39 o 
   7   6   2      319.74      299.18      3.98 o 
   8   6   2       45.70       46.22      1.56 o 
   9   6   2       56.31       64.49      2.80 o 
  -3   7   2      103.45      103.00      3.19 o 
  -2   7   2       20.66       17.13      2.04 o 
  -1   7   2        0.09        0.00      1.64 o 
   0   7   2        0.67        0.57      0.65 o 
   1   7   2      155.08      136.95      1.82 o 
   2   7   2      283.20      315.62      4.12 o 
   3   7   2      253.52      247.72      2.37 o 
   4   7   2       41.84       39.18      0.75 o 
   5   7   2      309.55      299.59      2.99 o 
   6   7   2      229.89      217.54      1.65 o 
   7   7   2      139.71      146.41      2.19 o 
   8   7   2        3.64        3.43      1.25 o 
  -2   8   2       87.49       91.29      3.08 o 
  -1   8   2      206.79      200.32      3.67 o 
   0   8   2        9.28        9.97      1.76 o 
   1   8   2      310.69      299.87      2.71 o 
   2   8   2        0.18        1.25      1.00 o 
   3   8   2      736.48      727.32      9.27 o 
   4   8   2       69.13       67.40      2.20 o 
   5   8   2        0.74        1.51      1.56 o 
   6   8   2       83.77       86.90      2.33 o 
   7   8   2        0.02        0.39      1.22 o 
   8   8   2      217.93      211.76      2.80 o 
  -1   9   2       81.32       84.02      3.00 o 
   0   9   2       13.28        9.94      2.04 o 
   1   9   2      499.51      516.89      9.64 o 
   2   9   2      363.73      366.73      7.67 o 
   3   9   2      351.36      338.73      6.45 o 
   4   9   2        0.61        0.69      1.64 o 
   5   9   2      290.99      295.83      4.15 o 
   6   9   2       92.31       88.22      2.70 o 
   7   9   2        9.23       12.56      2.02 o 
   1  10   2      172.91      181.55      2.65 o 
   2  10   2      169.04      164.04      2.38 o 
   3  10   2       26.19       21.79      2.05 o 
   4  10   2      194.17      196.61      3.74 o 
   5  10   2       62.29       69.97      2.72 o 
   6  10   2        1.74        0.85      1.77 o 
  -5 -10   3       17.00       22.91      2.29 o 
  -4 -10   3      282.49      279.51      4.53 o 
  -3 -10   3      497.47      539.43      3.98 o 
  -2 -10   3        3.61        4.24      1.26 o 
  -6  -9   3       75.67       82.29      2.93 o 
  -5  -9   3       68.22       71.20      2.71 o 
  -4  -9   3      146.11      132.20      2.08 o 
  -3  -9   3        6.76        8.79      1.15 o 
  -2  -9   3      258.08      251.96      2.63 o 
  -1  -9   3       18.16       18.92      1.26 o 
   0  -9   3      116.96      109.20      3.32 o 
   1  -9   3       13.12       13.26      1.45 o 
  -7  -8   3      105.32      116.85      3.20 o 
  -6  -8   3       22.35       22.42      1.32 o 
  -5  -8   3       54.86       59.54      1.55 o 
  -4  -8   3       21.77       27.38      1.25 o 
  -3  -8   3        8.63        7.82      1.03 o 
  -2  -8   3      169.58      185.03      3.17 o 
  -1  -8   3      558.85      566.15      2.88 o 
   0  -8   3       35.81       31.53      1.05 o 
   1  -8   3      332.26      340.67      3.07 o 
   2  -8   3        6.16        4.05      1.27 o 
  -7  -7   3       72.94       76.85      2.45 o 
  -6  -7   3       54.10       53.00      1.76 o 
  -5  -7   3        3.07        1.89      0.96 o 
  -4  -7   3       10.29       12.77      1.06 o 
  -3  -7   3       69.21       63.68      1.35 o 
  -2  -7   3        2.69        3.10      0.89 o 
  -1  -7   3      624.67      650.59      2.84 o 
   0  -7   3      122.95      132.11      2.16 o 
   1  -7   3        6.56        6.29      1.09 o 
   2  -7   3        0.35        0.00      1.11 o 
   3  -7   3       12.46       10.83      1.31 o 
   4  -7   3        1.13        0.63      1.32 o 
  -8  -6   3        1.02        0.65      1.22 o 
  -7  -6   3      156.30      166.15      2.26 o 
  -6  -6   3        0.79        0.88      1.03 o 
  -5  -6   3       28.69       29.92      0.78 o 
  -4  -6   3      557.01      531.31      2.36 o 
  -3  -6   3      131.96      118.67      0.86 o 
  -2  -6   3       47.65       38.07      1.40 o 
  -1  -6   3       71.62       72.83      1.04 o 
   0  -6   3      221.73      238.58      2.74 o 
   1  -6   3       88.45       84.53      1.97 o 
   2  -6   3       73.89       72.39      2.37 o 
   3  -6   3       17.69       19.88      1.31 o 
   4  -6   3       48.49       48.78      1.66 o 
   5  -6   3      259.36      261.35      3.11 o 
  -8  -5   3       10.88        9.90      1.66 o 
  -7  -5   3     1172.07     1197.98      7.53 o 
  -6  -5   3     1433.76     1458.50     10.29 o 
  -5  -5   3       20.58       22.11      0.87 o 
  -4  -5   3      206.83      211.38      1.28 o 
  -3  -5   3      210.66      211.60      1.32 o 
  -2  -5   3       58.35       68.91      0.63 o 
  -1  -5   3      112.59      142.52      1.48 o 
   0  -5   3        9.89        9.55      0.63 o 
   1  -5   3      854.76      801.13      8.33 o 
   2  -5   3        9.75       10.34      0.46 o 
   3  -5   3      118.30      118.42      1.85 o 
   4  -5   3        6.48        6.36      1.16 o 
   5  -5   3        4.82        2.62      1.49 o 
  -8  -4   3       10.75       10.07      1.29 o 
  -7  -4   3        0.05        0.09      1.05 o 
  -6  -4   3       69.78       65.97      1.44 o 
  -5  -4   3      170.09      167.54      1.54 o 
  -4  -4   3     1054.76     1049.11      4.03 o 
  -3  -4   3      165.98      173.80      1.09 o 
  -2  -4   3     2837.37     3129.33      3.57 o 
  -1  -4   3      114.68      102.96      0.70 o 
   0  -4   3     1363.29     1439.17      5.85 o 
   1  -4   3      376.77      408.41      2.04 o 
   2  -4   3      236.47      254.35      1.95 o 
   3  -4   3        4.08        4.54      0.51 o 
   4  -4   3      212.89      200.49      4.24 o 
   5  -4   3        7.04        8.60      1.23 o 
   6  -4   3       36.08       45.03      1.70 o 
  -8  -3   3       13.06       13.79      2.14 o 
  -7  -3   3        0.85        0.21      1.02 o 
  -6  -3   3        4.36        3.71      0.95 o 
  -5  -3   3      345.93      340.69      1.66 o 
  -4  -3   3      243.93      231.63      1.43 o 
  -3  -3   3      178.77      176.73      1.02 o 
  -2  -3   3      565.27      610.73      2.90 o 
  -1  -3   3     1905.72     2206.98      6.65 o 
   0  -3   3      182.30      154.65      1.20 o 
   1  -3   3       19.85       19.51      0.35 o 
   2  -3   3       12.24        9.93      0.33 o 
   3  -3   3      152.49      148.59      1.74 o 
   4  -3   3       32.71       34.80      0.77 o 
   5  -3   3       12.03       13.82      0.86 o 
   6  -3   3       13.24       12.29      1.30 o 
   7  -3   3        9.32        9.28      1.42 o 
  -8  -2   3      770.99      786.08      6.94 o 
  -7  -2   3      136.80      141.12      2.57 o 
  -6  -2   3      153.81      152.37      2.13 o 
  -5  -2   3        0.54        0.57      0.54 o 
  -4  -2   3      536.27      530.52      1.94 o 
  -3  -2   3      510.26      491.04      1.86 o 
  -2  -2   3     1405.65     1391.42      4.47 o 
  -1  -2   3     1383.79     1382.64      4.50 o 
   0  -2   3     2442.90     2636.82      5.02 o 
   1  -2   3      143.47      145.20      0.69 o 
   2  -2   3      593.41      562.52      5.30 o 
   3  -2   3       51.37       53.06      0.69 o 
   4  -2   3        0.04        0.69      0.52 o 
   5  -2   3       84.26       79.39      1.06 o 
   6  -2   3       19.28       19.26      1.27 o 
   7  -2   3        3.36        4.92      1.26 o 
  -8  -1   3       20.59       15.92      2.15 o 
  -6  -1   3       47.94       42.64      1.16 o 
  -5  -1   3       88.97       87.45      1.46 o 
  -4  -1   3       34.75       35.82      0.66 o 
  -3  -1   3      196.01      204.56      1.87 o 
  -2  -1   3      490.59      477.81      1.44 o 
  -1  -1   3      485.72      474.05      1.79 o 
   0  -1   3      390.19      399.65      1.76 o 
   1  -1   3      141.55      143.13      0.97 o 
   2  -1   3      131.46      123.49      1.45 o 
   3  -1   3      285.46      294.44      2.32 o 
   4  -1   3     2070.16     2161.50     12.98 o 
   5  -1   3      238.41      247.43      1.54 o 
   6  -1   3        1.99        4.78      1.57 o 
   7  -1   3      192.01      196.13      2.42 o 
   8  -1   3       76.98       81.02      2.88 o 
  -7   0   3      329.73      337.03      2.98 o 
  -6   0   3      786.96      783.83      6.62 o 
  -5   0   3        0.67        0.58      0.77 o 
  -4   0   3      364.08      333.11      1.76 o 
  -3   0   3      426.34      400.49      1.98 o 
  -2   0   3      769.35      794.79      4.53 o 
  -1   0   3        7.66        7.72      0.42 o 
   0   0   3      574.19      516.66      2.09 o 
   1   0   3     3825.31     3996.37     16.65 o 
   2   0   3      624.17      659.92      4.02 o 
   3   0   3       45.47       40.03      0.60 o 
   4   0   3      271.92      254.18      1.71 o 
   5   0   3        0.07        0.48      0.54 o 
   6   0   3       22.92       23.59      1.12 o 
   7   0   3       22.83       23.71      1.31 o 
   8   0   3       23.28       25.93      2.30 o 
  -7   1   3       82.50       81.55      2.70 o 
  -6   1   3      245.76      237.74      5.97 o 
  -5   1   3      158.31      171.85      2.86 o 
  -4   1   3       87.65       80.44      1.75 o 
  -3   1   3      405.57      399.82      3.74 o 
  -2   1   3        9.40        4.61      0.51 o 
  -1   1   3      146.32      164.33      3.11 o 
   0   1   3     2032.67     2096.97      5.13 o 
   1   1   3      842.51      825.30      1.63 o 
   2   1   3      108.04      113.38      0.70 o 
   3   1   3       44.69       35.99      0.61 o 
   4   1   3      177.57      174.52      2.26 o 
   5   1   3      240.95      243.73      1.38 o 
   6   1   3     1463.85     1480.52      5.49 o 
   7   1   3       65.42       57.85      1.43 o 
   8   1   3      269.25      278.69      4.30 o 
  -7   2   3       33.63       34.84      2.36 o 
  -6   2   3       18.93       21.42      1.30 o 
  -5   2   3      827.69      814.38     13.42 o 
  -4   2   3      195.07      191.48      1.37 o 
  -3   2   3     3951.70     4233.03      6.57 o 
  -2   2   3     3656.97     3835.25      5.53 o 
  -1   2   3       77.94       94.29      1.12 o 
   0   2   3     3667.80     3886.63      5.21 o 
   1   2   3      548.29      539.64      1.25 o 
   2   2   3     3892.82     3945.75     17.92 o 
   3   2   3      111.08       83.65      1.06 o 
   4   2   3      309.43      329.52      2.05 o 
   5   2   3       21.89       22.57      0.76 o 
   6   2   3       26.19       24.47      1.33 o 
   7   2   3       12.76       14.14      1.24 o 
   8   2   3        0.18        0.08      1.30 o 
   9   2   3        7.68        6.70      1.59 o 
  -6   3   3        0.42        1.95      1.94 o 
  -5   3   3      325.55      303.35      8.12 o 
  -4   3   3       32.25       27.87      0.88 o 
  -3   3   3       80.11       74.67      0.94 o 
  -2   3   3     1850.13     1941.17      7.47 o 
  -1   3   3       84.42       74.90      0.61 o 
   0   3   3     1769.88     1736.44      5.54 o 
   1   3   3        9.52        6.87      0.38 o 
   2   3   3     2797.83     2938.98     11.09 o 
   3   3   3      569.73      596.70      1.42 o 
   4   3   3      162.82      183.87      1.74 o 
   5   3   3      674.72      670.29      2.66 o 
   6   3   3        1.59        1.21      1.31 o 
   7   3   3       54.79       58.57      2.27 o 
   8   3   3      286.77      290.15      3.38 o 
   9   3   3       70.14       66.71      2.00 o 
  -5   4   3        1.57        0.28      1.93 o 
  -4   4   3       58.02       56.10      2.39 o 
  -3   4   3        4.84        5.58      0.57 o 
  -2   4   3       94.19       92.15      1.40 o 
  -1   4   3      688.14      708.49      3.11 o 
   0   4   3      232.44      222.03      3.13 o 
   1   4   3      336.35      341.54      3.64 o 
   2   4   3     1811.12     1857.67     11.16 o 
   3   4   3     1197.09     1329.21      5.12 o 
   4   4   3     3494.18     3517.97      5.36 o 
   5   4   3      596.87      609.28      6.03 o 
   6   4   3      295.08      282.43      2.30 o 
   7   4   3       49.19       48.17      1.30 o 
   8   4   3       14.88       12.58      1.97 o 
   9   4   3       11.28        8.57      1.72 o 
  -5   5   3       12.43       16.18      2.42 o 
  -4   5   3       64.14       63.28      2.60 o 
  -3   5   3       92.40       94.67      1.32 o 
  -2   5   3       10.94       12.16      0.55 o 
  -1   5   3      104.23       97.08      1.07 o 
   0   5   3       22.05       25.57      0.43 o 
   1   5   3      281.32      272.53      1.58 o 
   2   5   3       31.40       24.89      0.47 o 
   3   5   3       28.86       23.95      0.47 o 
   4   5   3        9.65        2.95      0.34 o 
   5   5   3       11.74       15.61      0.92 o 
   6   5   3       41.66       38.19      0.90 o 
   7   5   3      134.99      146.23      2.00 o 
   8   5   3      202.75      207.54      3.78 o 
   9   5   3      123.74      130.11      3.51 o 
  -4   6   3       26.51       33.34      2.48 o 
  -3   6   3        0.80        0.67      1.88 o 
  -2   6   3      175.11      180.93      3.01 o 
  -1   6   3       92.17       93.99      1.07 o 
   0   6   3      208.71      225.39      1.23 o 
   1   6   3      163.46      143.31      2.49 o 
   2   6   3        2.81        3.48      0.37 o 
   3   6   3      595.42      593.33      1.91 o 
   4   6   3        1.33        0.65      0.38 o 
   5   6   3       90.84       82.15      1.10 o 
   6   6   3     1327.47     1305.13      5.11 o 
   7   6   3      107.63      110.10      1.91 o 
   8   6   3      475.64      472.48      5.42 o 
   9   6   3       45.15       44.44      2.64 o 
  -3   7   3       27.11       24.95      2.48 o 
  -2   7   3       77.83       83.20      2.82 o 
  -1   7   3        4.40        5.21      1.77 o 
   0   7   3        2.33        2.86      1.09 o 
   1   7   3      346.75      365.63      1.80 o 
   2   7   3       17.32       16.07      0.63 o 
   3   7   3      778.77      748.65      3.39 o 
   4   7   3       55.07       55.93      0.87 o 
   5   7   3      812.85      813.73      4.52 o 
   6   7   3        0.17        0.00      0.73 o 
   7   7   3      134.45      136.81      3.06 o 
   8   7   3      212.64      229.49      4.06 o 
  -2   8   3       16.93       17.18      2.29 o 
  -1   8   3       52.79       50.82      2.49 o 
   0   8   3      173.50      160.02      3.20 o 
   1   8   3       23.33       24.63      1.29 o 
   2   8   3       66.65       70.97      1.51 o 
   3   8   3        5.61        5.96      1.81 o 
   4   8   3      264.21      253.84      3.64 o 
   5   8   3      162.14      165.74      3.14 o 
   6   8   3      210.25      206.39      3.60 o 
   7   8   3        8.86       10.00      1.83 o 
   8   8   3      204.99      208.73      4.07 o 
  -1   9   3       59.55       60.65      2.87 o 
   0   9   3       17.55       19.19      2.16 o 
   1   9   3      905.76      928.67     12.29 o 
   2   9   3      480.28      489.59     10.92 o 
   3   9   3        1.32        1.38      1.04 o 
   4   9   3      249.93      260.34      3.99 o 
   5   9   3      166.09      158.35      3.26 o 
   6   9   3       78.42       79.17      2.63 o 
   7   9   3       90.42       93.59      3.02 o 
   1  10   3       23.90       20.07      1.60 o 
   2  10   3      440.05      442.58      8.98 o 
   3  10   3        0.04        0.49      1.88 o 
   4  10   3      104.68      104.41      3.05 o 
   5  10   3        3.94        2.96      1.95 o 
   6  10   3        6.25        7.55      1.99 o 
  -4 -10   4        7.59        7.01      2.05 o 
  -3 -10   4        0.36        0.00      1.84 o 
  -2 -10   4       11.12        9.51      1.89 o 
  -6  -9   4        8.70        8.14      2.11 o 
  -5  -9   4       94.56      108.37      3.09 o 
  -4  -9   4       55.18       46.01      2.35 o 
  -3  -9   4      121.93      126.29      3.10 o 
  -2  -9   4        0.24        1.16      1.05 o 
  -1  -9   4      184.42      202.16      2.77 o 
   0  -9   4       29.17       28.75      2.02 o 
   1  -9   4       56.43       58.62      2.48 o 
  -6  -8   4       10.44       11.83      1.91 o 
  -5  -8   4        0.16        0.81      1.60 o 
  -4  -8   4       26.74       30.42      2.02 o 
  -3  -8   4      114.82      102.87      2.16 o 
  -2  -8   4       91.12       84.58      1.86 o 
  -1  -8   4       64.03       64.92      1.59 o 
   0  -8   4      462.66      430.79      7.17 o 
   1  -8   4      288.88      306.27      3.03 o 
   2  -8   4       23.11       28.52      3.39 o 
  -7  -7   4      190.39      206.30      3.97 o 
  -6  -7   4      137.63      146.16      3.29 o 
  -5  -7   4       12.63       12.11      1.05 o 
  -4  -7   4       45.79       40.12      1.24 o 
  -3  -7   4       19.25       23.47      1.07 o 
  -2  -7   4       14.23       13.77      0.97 o 
  -1  -7   4      341.20      331.72      2.12 o 
   0  -7   4      271.38      272.50      2.44 o 
   1  -7   4      182.84      198.34      2.38 o 
   2  -7   4        5.87        5.88      1.25 o 
   3  -7   4       64.25       77.38      1.94 o 
  -7  -6   4       68.03       70.61      2.50 o 
  -6  -6   4      107.78      104.78      1.77 o 
  -5  -6   4       64.13       58.06      1.83 o 
  -4  -6   4        0.47        1.46      0.48 o 
  -3  -6   4      606.37      602.98      5.53 o 
  -2  -6   4       75.87       82.61      1.29 o 
  -1  -6   4       93.95       94.92      1.15 o 
   0  -6   4      107.41      101.04      1.61 o 
   1  -6   4      591.31      585.11      5.82 o 
   2  -6   4      217.30      218.73      2.40 o 
   3  -6   4        1.38        1.73      1.12 o 
   4  -6   4       30.29       27.52      1.51 o 
  -8  -5   4      114.38      123.48      3.10 o 
  -7  -5   4       37.87       38.52      2.87 o 
  -6  -5   4       43.08       42.97      1.35 o 
  -5  -5   4      464.37      438.41      2.02 o 
  -4  -5   4        6.01        9.57      1.16 o 
  -3  -5   4       66.08       56.38      0.68 o 
  -2  -5   4       12.12       13.31      0.40 o 
  -1  -5   4       14.56       21.92      0.41 o 
   0  -5   4       10.35        7.31      0.45 o 
   1  -5   4       73.75       64.63      0.71 o 
   2  -5   4        0.06        0.58      0.43 o 
   3  -5   4        9.54        7.52      1.13 o 
   4  -5   4        1.95        1.48      1.16 o 
   5  -5   4       14.63       16.95      1.43 o 
  -8  -4   4      771.03      788.11      4.63 o 
  -7  -4   4       87.08       86.79      1.76 o 
  -6  -4   4      318.85      325.18      9.89 o 
  -5  -4   4        5.01        5.91      0.54 o 
  -4  -4   4      303.32      291.63      1.50 o 
  -3  -4   4        1.75        1.49      0.39 o 
  -2  -4   4       64.39       78.34      0.66 o 
  -1  -4   4     1229.19     1217.68      4.33 o 
   0  -4   4       10.30        6.87      0.31 o 
   1  -4   4     1375.53     1377.90      2.88 o 
   2  -4   4      482.93      460.31      1.94 o 
   3  -4   4      237.14      237.27      2.00 o 
   4  -4   4       84.58       84.27      1.67 o 
   5  -4   4        7.58        7.84      1.49 o 
   6  -4   4       27.48       25.97      2.25 o 
  -8  -3   4       21.92       23.43      2.21 o 
  -7  -3   4      106.66      102.14      1.83 o 
  -6  -3   4      463.16      451.77      8.01 o 
  -5  -3   4      440.42      453.12      3.93 o 
  -4  -3   4        0.64        1.65      0.44 o 
  -3  -3   4      819.26      827.05      2.44 o 
  -2  -3   4      498.77      513.42      1.80 o 
  -1  -3   4      926.75     1016.95      4.00 o 
   0  -3   4       84.58       94.57      1.13 o 
   1  -3   4       28.05       22.96      0.41 o 
   2  -3   4        0.30        0.48      0.30 o 
   3  -3   4      125.09      117.41      1.37 o 
   4  -3   4      105.21      106.56      1.92 o 
   5  -3   4        4.07        2.15      0.66 o 
   6  -3   4        0.04        0.00      1.17 o 
   7  -3   4       47.66       44.50      1.75 o 
  -7  -2   4        7.32        7.64      1.49 o 
  -6  -2   4      181.64      175.85      1.89 o 
  -5  -2   4       21.17       25.66      1.16 o 
  -4  -2   4      881.23      904.28      2.53 o 
  -3  -2   4      362.77      391.09      2.70 o 
  -2  -2   4        2.78        0.83      0.38 o 
  -1  -2   4      409.81      403.32      3.57 o 
   0  -2   4       80.13       91.62      0.78 o 
   1  -2   4      141.27      116.58      0.70 o 
   2  -2   4        3.51        2.33      0.32 o 
   3  -2   4      316.97      277.67      3.17 o 
   4  -2   4      129.51      139.84      1.15 o 
   5  -2   4      361.23      359.10      2.95 o 
   6  -2   4       23.05       21.25      1.31 o 
   7  -2   4       13.26       13.32      2.21 o 
  -6  -1   4      102.94       96.96      1.56 o 
  -5  -1   4       10.97       10.67      0.92 o 
  -4  -1   4      559.37      503.72      1.98 o 
  -3  -1   4      410.54      414.38      2.16 o 
  -2  -1   4      110.46       79.30      0.88 o 
  -1  -1   4      428.57      437.82      2.50 o 
   0  -1   4      222.10      218.34      1.47 o 
   1  -1   4       10.10        9.37      0.38 o 
   2  -1   4      335.81      365.33      2.14 o 
   3  -1   4      204.41      186.19      1.25 o 
   4  -1   4      288.12      307.36      1.53 o 
   5  -1   4      224.50      223.68      1.50 o 
   6  -1   4       62.16       62.91      1.48 o 
   7  -1   4      461.73      476.90      6.11 o 
   8  -1   4       10.05       12.32      1.48 o 
  -7   0   4       65.73       67.97      1.93 o 
  -6   0   4      425.44      432.07      7.20 o 
  -5   0   4        0.66        0.29      0.85 o 
  -4   0   4       20.21       20.14      0.67 o 
  -3   0   4      756.41      783.29      3.12 o 
  -2   0   4     1455.62     1483.88      5.28 o 
  -1   0   4        5.45        4.85      0.48 o 
   0   0   4       94.92       97.07      1.01 o 
   1   0   4      451.90      431.67      1.74 o 
   2   0   4     1121.94     1123.81      4.75 o 
   3   0   4      776.56      817.21      2.41 o 
   4   0   4      107.39      108.18      1.12 o 
   5   0   4       86.00       76.19      1.05 o 
   6   0   4        5.36        6.09      1.05 o 
   7   0   4       91.09       93.18      2.99 o 
   8   0   4        4.81        3.22      2.03 o 
  -7   1   4       34.30       35.65      2.38 o 
  -6   1   4      309.20      300.72      5.81 o 
  -5   1   4      359.56      348.30     10.84 o 
  -4   1   4        1.25        1.98      0.56 o 
  -3   1   4       11.40       16.02      0.57 o 
  -2   1   4       11.88       14.18      0.53 o 
  -1   1   4      208.60      178.44      2.71 o 
   0   1   4     4000.14     4135.23     12.71 o 
   1   1   4        6.43       13.58      0.37 o 
   2   1   4     1566.62     1532.14      3.72 o 
   3   1   4        2.11        0.95      0.40 o 
   4   1   4      112.77      100.65      1.06 o 
   5   1   4       70.40       77.50      1.10 o 
   6   1   4        5.22        5.37      1.49 o 
   7   1   4       17.48       18.33      1.93 o 
   8   1   4        0.02        1.45      1.89 o 
  -6   2   4        0.26        1.01      1.86 o 
  -5   2   4        7.75        8.99      0.83 o 
  -4   2   4      130.21      137.91      2.47 o 
  -3   2   4      173.78      165.34      1.02 o 
  -2   2   4      404.30      430.82      2.09 o 
  -1   2   4      650.83      678.91      4.58 o 
   0   2   4      475.17      487.94      3.61 o 
   1   2   4      174.63      156.72      0.74 o 
   2   2   4        0.06        0.51      0.40 o 
   3   2   4      886.75      921.56      2.13 o 
   4   2   4      989.70      972.44      2.92 o 
   5   2   4      108.78      112.39      1.08 o 
   6   2   4      482.50      470.59      5.69 o 
   7   2   4      149.33      152.38      2.99 o 
   8   2   4       60.17       61.53      1.82 o 
   9   2   4        3.46        2.25      1.52 o 
  -6   3   4      215.85      225.19      4.05 o 
  -5   3   4      133.81      125.71      3.05 o 
  -4   3   4     3875.02     3815.10      7.13 o 
  -3   3   4     1597.30     1612.87      5.06 o 
  -2   3   4       97.45       91.43      0.80 o 
  -1   3   4      963.66      946.29      2.73 o 
   0   3   4      189.08      191.38      1.04 o 
   1   3   4      147.70      123.91      1.17 o 
   2   3   4       45.38       31.07      0.66 o 
   3   3   4        0.76        0.31      0.47 o 
   4   3   4       58.48       81.18      0.97 o 
   5   3   4       21.22       18.10      0.74 o 
   6   3   4      136.17      118.99      1.77 o 
   7   3   4       82.48       86.62      1.76 o 
   8   3   4       20.33       18.07      1.44 o 
   9   3   4        2.05        0.25      1.42 o 
  -5   4   4       59.79       54.40      2.65 o 
  -4   4   4        0.24        2.38      1.89 o 
  -3   4   4      659.72      635.43      2.91 o 
  -2   4   4        3.92        2.80      0.44 o 
  -1   4   4      499.29      524.53      3.53 o 
   0   4   4       81.22       81.67      0.79 o 
   1   4   4      525.87      511.57      1.96 o 
   2   4   4      101.26      104.31      0.68 o 
   3   4   4     2629.80     2880.02      3.59 o 
   4   4   4      354.53      338.00      1.50 o 
   5   4   4       38.72       44.16      2.00 o 
   6   4   4      191.26      194.82      3.10 o 
   7   4   4        2.66        3.87      1.58 o 
   8   4   4      616.38      596.74      4.55 o 
   9   4   4       58.58       62.46      2.04 o 
  -5   5   4       13.48       14.82      2.37 o 
  -4   5   4        2.61        2.06      1.95 o 
  -3   5   4      101.59       97.56      2.77 o 
  -2   5   4     1029.47     1036.33      4.43 o 
  -1   5   4      116.88      109.47      1.32 o 
   0   5   4       60.47       51.22      0.72 o 
   1   5   4     1800.69     1838.44      7.62 o 
   2   5   4      128.52      149.54      0.95 o 
   3   5   4      560.60      560.98      1.72 o 
   4   5   4        7.97       10.44      0.55 o 
   5   5   4        4.01        3.30      0.77 o 
   6   5   4      511.69      483.55      3.19 o 
   7   5   4        2.47        3.25      1.76 o 
   8   5   4       10.43        7.05      2.01 o 
   9   5   4       34.89       40.04      1.81 o 
  -4   6   4       19.17       16.86      2.34 o 
  -3   6   4       21.02       18.91      2.16 o 
  -2   6   4      103.33       91.71      1.65 o 
  -1   6   4        0.51        0.94      0.62 o 
   0   6   4      174.27      164.83      1.31 o 
   1   6   4       52.30       56.08      1.22 o 
   2   6   4        3.30        1.57      0.42 o 
   3   6   4       20.25       21.15      0.54 o 
   4   6   4        5.04        3.15      0.43 o 
   5   6   4      761.85      772.94      2.95 o 
   6   6   4      321.73      292.60      5.21 o 
   7   6   4      115.85      112.01      2.84 o 
   8   6   4        0.06        0.00      1.79 o 
   9   6   4      125.17      122.62      3.50 o 
  -3   7   4       11.28       10.83      2.30 o 
  -2   7   4        0.64        0.33      1.96 o 
  -1   7   4       73.72       69.95      2.52 o 
   0   7   4       71.28       73.31      1.68 o 
   1   7   4      225.08      223.55      1.58 o 
   2   7   4      121.79      123.15      1.72 o 
   3   7   4        2.63        1.71      0.46 o 
   4   7   4        3.34        1.68      0.56 o 
   5   7   4       39.25       43.23      0.96 o 
   6   7   4      344.11      319.54      4.13 o 
   7   7   4      332.25      311.68      4.33 o 
   8   7   4      106.74      109.21      3.09 o 
  -2   8   4       13.46       14.88      2.28 o 
  -1   8   4       43.15       45.56      2.50 o 
   0   8   4       20.87       25.86      2.11 o 
   1   8   4        4.57        3.13      1.16 o 
   2   8   4      167.54      165.21      3.51 o 
   3   8   4      223.95      224.70      6.51 o 
   4   8   4      358.94      351.05      4.28 o 
   5   8   4        2.48        1.28      1.60 o 
   6   8   4      193.07      192.19      6.89 o 
   7   8   4      386.25      367.04      4.82 o 
   8   8   4      197.41      160.02      3.72 o 
  -1   9   4        2.06        1.09      2.06 o 
   0   9   4      111.07      113.37      3.18 o 
   1   9   4        1.09        2.50      1.25 o 
   2   9   4       13.56       12.38      1.31 o 
   3   9   4        8.47        6.34      1.09 o 
   4   9   4      277.04      279.90      4.14 o 
   5   9   4       31.76       28.63      2.14 o 
   6   9   4        2.46        1.71      1.81 o 
   7   9   4        1.88        5.83      1.86 o 
   1  10   4      148.83      156.93      2.59 o 
   2  10   4        6.76        7.55      2.05 o 
   3  10   4       23.06       27.99      2.29 o 
   4  10   4        7.03        5.91      1.96 o 
   5  10   4      193.71      197.98      3.92 o 
   6  10   4       16.09       15.58      2.07 o 
  -5  -9   5      171.87      184.97      3.92 o 
  -4  -9   5       66.07       78.69      2.80 o 
  -3  -9   5       56.00       58.80      2.54 o 
  -2  -9   5      397.00      409.78      4.97 o 
  -1  -9   5      426.74      404.64      3.44 o 
   0  -9   5        0.56        0.00      1.74 o 
  -6  -8   5        8.57        4.01      1.97 o 
  -5  -8   5      420.08      419.30      5.26 o 
  -4  -8   5       47.28       59.54      2.43 o 
  -3  -8   5      147.46      145.11      3.11 o 
  -2  -8   5       33.60       23.74      1.79 o 
  -1  -8   5      520.34      502.81      3.58 o 
   0  -8   5      262.00      266.51      2.65 o 
   1  -8   5       79.35       83.80      2.59 o 
   2  -8   5       20.41       20.61      2.01 o 
  -7  -7   5       49.62       52.92      2.57 o 
  -6  -7   5        6.65        7.64      1.82 o 
  -5  -7   5      252.52      263.77      4.06 o 
  -4  -7   5        6.95        7.57      1.60 o 
  -3  -7   5      571.32      562.63      5.24 o 
  -2  -7   5       10.62       12.56      0.95 o 
  -1  -7   5      660.40      606.96      3.68 o 
   0  -7   5      559.87      558.21      3.44 o 
   1  -7   5       35.25       35.01      2.00 o 
   2  -7   5      380.18      376.54      4.61 o 
   3  -7   5       17.00       17.21      1.46 o 
  -7  -6   5      104.45      107.71      2.99 o 
  -6  -6   5        0.08        0.62      1.64 o 
  -5  -6   5       54.25       49.54      2.16 o 
  -4  -6   5       48.86       45.26      1.96 o 
  -3  -6   5      168.35      167.04      4.26 o 
  -2  -6   5       63.58       65.49      2.04 o 
  -1  -6   5       63.45       62.83      1.19 o 
   0  -6   5        8.13       10.59      0.66 o 
   1  -6   5     1080.53     1069.72     15.24 o 
   2  -6   5      401.54      403.64      4.40 o 
   3  -6   5      188.25      189.33      2.50 o 
   4  -6   5      227.59      222.12      2.85 o 
  -7  -5   5       37.69       38.22      2.19 o 
  -6  -5   5       67.35       69.34      2.43 o 
  -5  -5   5      237.22      230.64      4.76 o 
  -4  -5   5      194.32      183.45      1.25 o 
  -3  -5   5        3.67        3.73      0.44 o 
  -2  -5   5      675.61      669.91      3.13 o 
  -1  -5   5      362.66      356.19      1.58 o 
   0  -5   5      190.25      183.07      0.97 o 
   1  -5   5       32.95       28.81      0.60 o 
   2  -5   5      150.26      137.04      1.53 o 
   3  -5   5      157.43      158.93      4.52 o 
   4  -5   5      732.38      762.27      4.51 o 
   5  -5   5       33.76       34.50      1.63 o 
  -7  -4   5      328.03      333.11      4.38 o 
  -6  -4   5      103.86      102.81      1.76 o 
  -5  -4   5      130.70      128.43      1.31 o 
  -4  -4   5      454.52      442.68      2.86 o 
  -3  -4   5       20.86       13.20      0.49 o 
  -2  -4   5        2.86        0.92      0.34 o 
  -1  -4   5       21.65       25.28      0.41 o 
   0  -4   5      165.18      157.56      1.23 o 
   1  -4   5      208.43      176.30      0.94 o 
   2  -4   5        8.88       10.27      0.43 o 
   3  -4   5     1296.48     1286.11      5.43 o 
   4  -4   5       50.25       54.03      2.41 o 
   5  -4   5      251.18      248.72      2.79 o 
   6  -4   5       34.68       39.16      1.67 o 
  -7  -3   5       78.94       77.50      1.74 o 
  -6  -3   5      104.58       99.67      2.72 o 
  -5  -3   5       51.10       47.22      1.15 o 
  -4  -3   5      127.35      141.01      1.72 o 
  -3  -3   5      736.86      760.33      2.10 o 
  -2  -3   5      495.79      459.07      1.41 o 
  -1  -3   5     1880.08     2075.77     10.79 o 
   0  -3   5     3358.25     3809.72      6.91 o 
   1  -3   5      483.09      474.27      4.37 o 
   2  -3   5      341.02      367.28      2.99 o 
   3  -3   5        9.38        8.27      0.57 o 
   4  -3   5      273.15      280.24      2.27 o 
   5  -3   5      236.29      243.44      6.95 o 
   6  -3   5       66.89       71.86      1.82 o 
   7  -3   5       71.28       72.83      2.03 o 
  -7  -2   5       39.06       38.53      1.49 o 
  -6  -2   5        0.58        1.59      0.97 o 
  -5  -2   5      134.97      132.28      1.69 o 
  -4  -2   5      110.79      117.16      1.19 o 
  -3  -2   5     1479.31     1491.91      5.47 o 
  -2  -2   5     1788.72     1922.78      8.39 o 
  -1  -2   5      327.71      296.04      2.09 o 
   0  -2   5       18.84       15.16      0.40 o 
   1  -2   5       39.27       37.25      0.61 o 
   2  -2   5      255.32      263.43      1.17 o 
   3  -2   5      543.22      529.58      2.13 o 
   4  -2   5       24.01       28.84      0.85 o 
   5  -2   5      292.31      285.02      2.06 o 
   6  -2   5        5.22        4.12      1.20 o 
   7  -2   5      239.39      250.02      3.60 o 
  -6  -1   5      108.43      110.12      1.74 o 
  -5  -1   5       41.98       42.27      1.24 o 
  -4  -1   5       29.68       25.20      0.74 o 
  -3  -1   5       84.15      101.37      0.96 o 
  -2  -1   5      616.18      668.17      3.40 o 
  -1  -1   5      139.32      133.65      1.24 o 
   0  -1   5     1342.63     1339.84      5.36 o 
   1  -1   5     2631.91     2942.67      8.08 o 
   2  -1   5     1189.59     1274.21      3.76 o 
   3  -1   5      648.95      689.66      2.95 o 
   4  -1   5      457.35      437.87      4.19 o 
   5  -1   5      181.94      187.85      2.04 o 
   6  -1   5       32.59       33.51      1.98 o 
   7  -1   5        5.71        5.43      1.73 o 
   8  -1   5       11.69       10.38      1.97 o 
  -7   0   5        2.75        1.13      1.78 o 
  -6   0   5       30.09       27.18      1.27 o 
  -5   0   5       99.89       86.28      2.95 o 
  -4   0   5        0.61        0.50      0.80 o 
  -3   0   5       69.98       74.92      1.19 o 
  -2   0   5      656.54      708.07      2.12 o 
  -1   0   5       22.33       18.39      0.82 o 
   0   0   5      102.18      108.30      0.55 o 
   1   0   5      303.57      316.72      1.61 o 
   2   0   5      515.98      563.74      2.61 o 
   3   0   5     1577.32     1702.97      5.88 o 
   4   0   5      911.03      911.55      2.93 o 
   5   0   5        7.88       12.22      1.24 o 
   6   0   5      746.13      732.88      5.82 o 
   7   0   5        0.89        2.34      1.63 o 
   8   0   5       51.06       57.54      2.61 o 
  -6   1   5        2.22        2.70      1.12 o 
  -5   1   5       25.73       23.12      1.19 o 
  -4   1   5      445.12      430.84     11.20 o 
  -3   1   5        0.34        1.15      0.74 o 
  -2   1   5       21.63       22.88      0.61 o 
  -1   1   5      666.31      714.63      3.73 o 
   0   1   5     2345.66     2524.15      2.81 o 
   1   1   5      398.36      386.02      1.07 o 
   2   1   5      968.81     1092.44      2.13 o 
   3   1   5      392.59      355.87      1.96 o 
   4   1   5      508.75      513.02      2.13 o 
   5   1   5       61.38       51.35      1.56 o 
   6   1   5      287.48      277.08      3.64 o 
   7   1   5      182.20      188.84      2.49 o 
   8   1   5      182.98      186.40      2.71 o 
  -6   2   5        0.44        2.33      1.92 o 
  -5   2   5       49.24       43.75      1.37 o 
  -4   2   5     1121.28     1068.01     11.73 o 
  -3   2   5        0.33        0.74      0.57 o 
  -2   2   5      269.37      242.32      2.57 o 
  -1   2   5      455.15      480.02      5.33 o 
   0   2   5       70.55       90.88      0.90 o 
   1   2   5       12.85        7.51      0.32 o 
   2   2   5      239.38      222.85      1.09 o 
   3   2   5        3.53        2.56      0.45 o 
   4   2   5      517.15      542.95      2.87 o 
   5   2   5      345.19      310.72      1.90 o 
   6   2   5       10.98       10.55      1.10 o 
   7   2   5      310.48      312.69      4.27 o 
   8   2   5     1438.62     1469.22     24.30 o 
   9   2   5       37.09       43.71      1.93 o 
  -6   3   5       96.15       91.02      3.19 o 
  -5   3   5        1.29        1.23      1.90 o 
  -4   3   5       72.86       63.11      1.65 o 
  -3   3   5      244.59      242.54      1.30 o 
  -2   3   5       84.55       91.01      1.18 o 
  -1   3   5      250.87      266.37      1.63 o 
   0   3   5      116.14      117.63      1.28 o 
   1   3   5        2.04        2.07      0.26 o 
   2   3   5        1.48        3.37      0.34 o 
   3   3   5      287.01      282.86      1.79 o 
   4   3   5       31.84       28.63      0.62 o 
   5   3   5      557.75      549.60      3.69 o 
   6   3   5      136.96      141.82      1.90 o 
   7   3   5       76.78       79.11      1.77 o 
   8   3   5        6.64        8.54      1.36 o 
   9   3   5        2.65        2.92      2.08 o 
  -5   4   5      692.67      660.38      6.51 o 
  -4   4   5        0.80        1.35      1.03 o 
  -3   4   5      236.45      230.30      3.61 o 
  -2   4   5      725.97      717.13      2.93 o 
  -1   4   5      187.70      170.60      1.41 o 
   0   4   5        5.29        4.99      0.46 o 
   1   4   5      132.90      129.19      1.35 o 
   2   4   5       14.32       21.26      0.46 o 
   3   4   5      336.05      368.31      1.44 o 
   4   4   5      319.79      288.35      2.87 o 
   5   4   5        8.97       12.31      0.77 o 
   6   4   5        3.63        4.98      1.64 o 
   7   4   5       76.73       75.55      1.72 o 
   8   4   5       85.39       88.47      2.00 o 
   9   4   5       95.28       98.86      2.30 o 
  -4   5   5      116.73      101.80      3.17 o 
  -3   5   5       56.14       54.69      2.46 o 
  -2   5   5      479.12      477.61      4.40 o 
  -1   5   5        2.21        3.53      0.66 o 
   0   5   5       61.29       55.63      0.93 o 
   1   5   5     1063.52     1065.77      4.53 o 
   2   5   5      579.14      652.27      1.99 o 
   3   5   5       52.99       43.37      0.65 o 
   4   5   5       57.39       62.59      0.73 o 
   5   5   5       21.10       25.98      0.82 o 
   6   5   5      247.34      254.78      3.50 o 
   7   5   5      301.05      293.71      4.11 o 
   8   5   5        7.27        5.02      1.28 o 
   9   5   5       59.89       55.25      1.92 o 
  -4   6   5       70.44       79.69      3.15 o 
  -3   6   5       19.57       19.02      2.22 o 
  -2   6   5       57.94       50.24      4.63 o 
  -1   6   5      122.68      122.59      1.37 o 
   0   6   5        9.03       11.02      0.62 o 
   1   6   5        2.26        1.27      0.48 o 
   2   6   5        0.02        0.31      0.44 o 
   3   6   5       72.23       65.63      0.78 o 
   4   6   5        9.48        9.14      0.52 o 
   5   6   5      152.78      149.32      1.47 o 
   6   6   5       31.47       27.19      1.91 o 
   7   6   5      314.19      293.94      4.17 o 
   8   6   5       57.44       63.77      2.67 o 
   9   6   5       13.88       14.20      1.52 o 
  -3   7   5       96.35      109.66      3.46 o 
  -2   7   5        1.51        1.24      2.05 o 
  -1   7   5       18.55       17.87      2.04 o 
   0   7   5      155.71      160.43      2.65 o 
   1   7   5       61.24       62.90      1.07 o 
   2   7   5      119.54      116.02      1.06 o 
   3   7   5       24.21       22.72      1.40 o 
   4   7   5       46.02       49.56      0.76 o 
   5   7   5      306.19      302.26      1.98 o 
   6   7   5        0.61        0.00      1.71 o 
   7   7   5      216.46      180.26      3.55 o 
   8   7   5      603.83      564.58      6.10 o 
  -2   8   5       27.37       27.12      2.64 o 
  -1   8   5       49.30       48.53      2.57 o 
   0   8   5      469.57      474.08      5.20 o 
   1   8   5        1.23        0.34      1.18 o 
   2   8   5        1.76        1.33      1.05 o 
   3   8   5        8.18        8.23      1.07 o 
   4   8   5      246.03      247.08      3.74 o 
   5   8   5      308.43      279.80      4.95 o 
   6   8   5        0.98        2.12      1.73 o 
   7   8   5        4.95        8.49      1.83 o 
   8   8   5      211.06      195.85      4.05 o 
   0   9   5        1.25        0.41      1.97 o 
   1   9   5        1.57        1.97      1.32 o 
   2   9   5      186.04      201.82      2.50 o 
   3   9   5      125.71      126.68      2.00 o 
   4   9   5      103.65      113.94      3.05 o 
   5   9   5       84.31       88.18      2.80 o 
   6   9   5       56.43       51.82      2.51 o 
   7   9   5      146.83      161.70      3.62 o 
   1  10   5       52.72       48.77      1.95 o 
   2  10   5       43.43       40.87      2.04 o 
   3  10   5        2.92        3.24      1.95 o 
   4  10   5       24.98       22.88      2.20 o 
   5  10   5       14.85       10.89      1.98 o 
   6  10   5       24.23       19.23      2.25 o 
  -4  -9   6        8.41       12.88      2.11 o 
  -3  -9   6      295.91      292.74      4.51 o 
  -2  -9   6        4.19        6.15      1.77 o 
  -1  -9   6      124.14      124.61      2.21 o 
   0  -9   6       17.86       21.22      2.06 o 
  -5  -8   6        2.28        4.67      1.87 o 
  -4  -8   6       92.43      103.58      3.01 o 
  -3  -8   6      335.84      354.16      4.65 o 
  -2  -8   6        6.34        2.66      1.58 o 
  -1  -8   6       35.87       42.29      1.49 o 
   0  -8   6       28.59       30.34      1.36 o 
   1  -8   6       83.54       88.48      2.73 o 
   2  -8   6       45.70       45.97      2.47 o 
  -6  -7   6      593.91      601.82      6.32 o 
  -5  -7   6        1.37        0.04      1.73 o 
  -4  -7   6       47.62       53.02      2.29 o 
  -3  -7   6       99.10       91.29      2.56 o 
  -2  -7   6       54.12       54.49      2.10 o 
  -1  -7   6       73.66       86.53      1.72 o 
   0  -7   6      110.52      106.85      1.79 o 
   1  -7   6       23.99       22.07      1.81 o 
   2  -7   6      165.02      158.36      3.36 o 
   3  -7   6        1.32        0.74      1.76 o 
  -7  -6   6        0.53        0.68      1.80 o 
  -6  -6   6       80.09       83.71      2.74 o 
  -5  -6   6       70.76       73.71      2.54 o 
  -4  -6   6      503.65      521.49      5.22 o 
  -3  -6   6       29.51       23.14      1.74 o 
  -2  -6   6      732.73      694.91      5.43 o 
  -1  -6   6      307.78      308.19      5.76 o 
   0  -6   6      428.33      421.31      7.56 o 
   1  -6   6      970.16      945.73     16.21 o 
   2  -6   6       71.46       71.34      2.43 o 
   3  -6   6        6.73        4.38      1.67 o 
   4  -6   6      281.06      290.02      4.38 o 
  -7  -5   6       17.03       19.30      2.03 o 
  -6  -5   6       36.33       35.23      2.11 o 
  -5  -5   6       73.04       76.56      2.42 o 
  -4  -5   6       43.07       41.43      0.96 o 
  -3  -5   6        4.23        4.79      0.59 o 
  -2  -5   6      164.82      161.23      1.23 o 
  -1  -5   6       14.14       12.19      0.46 o 
   0  -5   6       24.96       31.32      0.68 o 
   1  -5   6       29.24       28.30      1.06 o 
   2  -5   6      195.79      202.69      3.25 o 
   3  -5   6        0.02        0.38      1.55 o 
   4  -5   6      331.99      332.69      4.41 o 
   5  -5   6      288.31      294.82      4.43 o 
  -7  -4   6        2.56        3.12      1.69 o 
  -6  -4   6      298.93      309.48      4.22 o 
  -5  -4   6        9.62       11.10      1.06 o 
  -4  -4   6       17.15       16.95      0.89 o 
  -3  -4   6      608.09      590.01      3.04 o 
  -2  -4   6      341.73      351.85      3.95 o 
  -1  -4   6      129.77       98.60      1.16 o 
   0  -4   6       34.35       28.60      0.49 o 
   1  -4   6       95.86       85.69      0.77 o 
   2  -4   6      886.64      878.02      2.43 o 
   3  -4   6     2213.00     2156.10      5.18 o 
   4  -4   6      140.90      135.64      2.98 o 
   5  -4   6      101.92      104.06      2.82 o 
   6  -4   6        0.01        0.00      1.79 o 
  -7  -3   6        0.69        0.62      1.62 o 
  -6  -3   6       92.75       89.86      2.54 o 
  -5  -3   6       25.55       22.88      0.88 o 
  -4  -3   6       27.14       24.84      0.66 o 
  -3  -3   6       37.99       45.85      0.83 o 
  -2  -3   6      145.43      154.39      1.50 o 
  -1  -3   6      124.06      123.69      1.09 o 
   0  -3   6      368.40      375.59      2.81 o 
   1  -3   6      332.96      314.94      1.32 o 
   2  -3   6      222.48      227.42      1.26 o 
   3  -3   6      418.29      425.45      3.50 o 
   4  -3   6      522.40      505.98      2.46 o 
   5  -3   6        0.10        0.07      1.56 o 
   6  -3   6        3.72        2.66      1.74 o 
  -7  -2   6      284.92      289.71      4.11 o 
  -6  -2   6       85.63       93.39      2.09 o 
  -5  -2   6       25.96       30.18      2.00 o 
  -4  -2   6      845.91      807.42      7.17 o 
  -3  -2   6       71.85       70.90      1.40 o 
  -2  -2   6      651.32      653.96      6.00 o 
  -1  -2   6      987.70      971.14      5.77 o 
   0  -2   6      222.26      241.23      1.30 o 
   1  -2   6      253.45      232.01      1.55 o 
   2  -2   6       72.83       65.82      0.95 o 
   3  -2   6      170.32      179.28      1.10 o 
   4  -2   6      186.82      201.98      1.60 o 
   5  -2   6      457.10      465.39      4.73 o 
   6  -2   6       44.25       39.92      2.18 o 
   7  -2   6        4.93        4.92      1.90 o 
  -6  -1   6       13.70       12.16      1.17 o 
  -5  -1   6      123.22      126.08      2.89 o 
  -4  -1   6      850.92      848.55     20.92 o 
  -3  -1   6        9.29        8.10      0.59 o 
  -2  -1   6     1208.50     1243.71      6.86 o 
  -1  -1   6       11.98       13.84      0.48 o 
   0  -1   6       36.66       33.16      0.58 o 
   1  -1   6      499.71      530.14      2.65 o 
   2  -1   6     1406.01     1623.06      6.02 o 
   3  -1   6       56.66       82.01      0.74 o 
   4  -1   6       60.89       56.57      1.66 o 
   5  -1   6      490.85      469.85      4.19 o 
   6  -1   6      695.53      720.64      6.08 o 
   7  -1   6        3.08        1.97      1.65 o 
   8  -1   6       56.25       59.86      2.71 o 
  -6   0   6       67.91       72.96      1.66 o 
  -5   0   6      232.71      230.94      2.57 o 
  -4   0   6       94.06       91.98      1.56 o 
  -3   0   6        4.55        4.98      0.60 o 
  -2   0   6      413.12      374.36      3.77 o 
  -1   0   6      104.96      111.12      1.56 o 
   0   0   6      897.74      875.58      6.65 o 
   1   0   6      143.49      170.67      1.00 o 
   2   0   6     1051.97     1061.89      4.05 o 
   3   0   6       19.63       27.93      0.59 o 
   4   0   6       72.87       74.29      1.03 o 
   5   0   6       23.77       31.07      1.39 o 
   6   0   6      138.84      143.95      2.91 o 
   7   0   6      117.47      114.36      2.92 o 
   8   0   6       17.18       17.69      2.03 o 
  -6   1   6       26.61       28.75      2.23 o 
  -5   1   6        2.16        1.78      1.06 o 
  -4   1   6        0.08        0.86      0.96 o 
  -3   1   6       39.16       38.40      0.80 o 
  -2   1   6       66.01       60.15      1.42 o 
  -1   1   6      403.43      412.19      2.79 o 
   0   1   6     2101.32     2335.06      6.73 o 
   1   1   6     1068.94     1132.67      3.40 o 
   2   1   6     1742.32     1912.15      3.09 o 
   3   1   6     1437.94     1507.01      5.15 o 
   4   1   6       96.86       93.70      0.93 o 
   5   1   6      324.26      324.17      1.75 o 
   6   1   6       11.11       10.42      1.30 o 
   7   1   6       92.16       89.30      1.93 o 
   8   1   6       19.14       16.82      2.54 o 
  -6   2   6       30.05       27.12      2.33 o 
  -5   2   6       19.89       20.20      1.24 o 
  -4   2   6      316.25      320.49      8.22 o 
  -3   2   6       61.19       60.08      2.88 o 
  -2   2   6     1260.19     1266.50      3.35 o 
  -1   2   6      312.56      259.44      1.64 o 
   0   2   6      208.76      229.97      1.89 o 
   1   2   6       13.67       24.61      0.52 o 
   2   2   6      712.90      714.34      3.26 o 
   3   2   6       22.86       23.71      0.55 o 
   4   2   6     1079.24     1072.99      3.02 o 
   5   2   6       10.98       10.91      0.63 o 
   6   2   6      159.40      153.41      2.87 o 
   7   2   6       20.27       20.14      1.48 o 
   8   2   6      199.35      214.67      2.77 o 
   9   2   6      144.69      150.65      2.68 o 
  -5   3   6       46.16       40.67      2.41 o 
  -4   3   6        9.23        7.03      1.11 o 
  -3   3   6       17.91       16.15      1.16 o 
  -2   3   6        0.07        0.00      0.65 o 
  -1   3   6      165.44      173.95      2.51 o 
   0   3   6       21.18       16.70      0.56 o 
   1   3   6      753.28      705.36      2.03 o 
   2   3   6      230.10      234.75      0.92 o 
   3   3   6     1076.95     1076.69      5.03 o 
   4   3   6        0.08        0.74      0.46 o 
   5   3   6       16.02       18.44      0.86 o 
   6   3   6      927.81      924.87      4.33 o 
   7   3   6      839.24      836.53      4.55 o 
   8   3   6        9.81       10.02      1.38 o 
   9   3   6      145.22      156.19      2.69 o 
  -5   4   6      719.97      721.19      6.97 o 
  -4   4   6      163.37      161.12      6.41 o 
  -3   4   6      212.04      207.43      2.31 o 
  -2   4   6     1401.37     1370.03      5.04 o 
  -1   4   6       40.39       35.44      1.17 o 
   0   4   6      109.34      105.88      1.42 o 
   1   4   6        0.06        2.33      0.53 o 
   2   4   6      611.53      615.82      2.79 o 
   3   4   6      318.37      307.14      1.64 o 
   4   4   6      382.83      397.87      1.92 o 
   5   4   6       29.04       30.79      1.08 o 
   6   4   6      152.82      153.39      1.96 o 
   7   4   6        5.54        3.76      1.19 o 
   8   4   6       28.30       26.85      1.61 o 
   9   4   6        0.56        0.18      1.45 o 
  -4   5   6       86.54       74.55      2.96 o 
  -3   5   6      212.56      219.05      3.93 o 
  -2   5   6       88.15       86.05      2.59 o 
  -1   5   6      158.61      160.74      2.77 o 
   0   5   6      223.66      206.53      1.38 o 
   1   5   6        0.07        0.79      0.49 o 
   2   5   6      648.91      630.95      1.95 o 
   3   5   6      305.73      299.40      1.60 o 
   4   5   6        8.87        6.79      0.51 o 
   5   5   6      359.87      363.51      3.67 o 
   6   5   6       29.40       37.38      1.90 o 
   7   5   6      249.95      239.94      2.86 o 
   8   5   6      101.06      103.09      2.10 o 
   9   5   6        0.54        0.04      1.38 o 
  -3   6   6       71.75       79.05      2.99 o 
  -2   6   6       61.46       59.91      2.54 o 
  -1   6   6      500.58      490.67      3.37 o 
   0   6   6     2420.37     2459.36      8.91 o 
   1   6   6       37.77       43.55      1.37 o 
   2   6   6      208.58      197.28      1.29 o 
   3   6   6       18.33       16.26      0.60 o 
   4   6   6      132.58      125.35      1.25 o 
   5   6   6      136.05      144.70      2.48 o 
   6   6   6       43.67       37.68      2.01 o 
   7   6   6        0.97        0.00      1.66 o 
   8   6   6       40.57       37.20      1.61 o 
   9   6   6        1.19        1.29      1.42 o 
  -2   7   6       27.26       28.42      2.45 o 
  -1   7   6       28.64       30.17      2.24 o 
   0   7   6      456.56      458.40      6.02 o 
   1   7   6      259.08      268.16      3.92 o 
   2   7   6      151.92      157.88      1.49 o 
   3   7   6       30.53       31.22      0.82 o 
   4   7   6      331.54      299.32      2.17 o 
   5   7   6       53.63       48.93      1.36 o 
   6   7   6      630.72      608.36      5.66 o 
   7   7   6      107.43      113.00      3.03 o 
   8   7   6        3.78        4.66      1.96 o 
  -1   8   6        3.35        5.32      2.18 o 
   0   8   6        0.10        0.00      1.84 o 
   1   8   6       93.47       92.21      3.61 o 
   2   8   6      109.70      109.46      2.25 o 
   3   8   6       95.24       88.88      1.67 o 
   4   8   6      206.03      209.77      3.52 o 
   5   8   6       44.81       41.76      1.34 o 
   6   8   6      319.54      290.15      4.22 o 
   7   8   6      121.45      129.86      3.34 o 
   8   8   6      126.27      117.81      3.41 o 
   0   9   6        9.20        9.39      2.13 o 
   1   9   6       33.07       30.76      1.59 o 
   2   9   6      539.02      554.46      3.96 o 
   3   9   6      718.95      720.84      4.22 o 
   4   9   6       91.40       86.95      2.89 o 
   5   9   6      143.30      157.51      3.45 o 
   6   9   6       78.69       82.66      2.92 o 
   7   9   6       22.23       27.31      2.27 o 
   2  10   6       45.95       45.79      1.77 o 
   3  10   6      118.95      122.88      3.44 o 
   4  10   6       20.94       19.48      2.24 o 
   5  10   6       37.02       40.91      2.41 o 
   6  10   6      165.13      180.84      3.97 o 
  -3  -9   7       66.16       68.12      2.82 o 
  -2  -9   7       14.91       15.83      1.96 o 
  -5  -8   7      130.64      140.64      3.59 o 
  -4  -8   7       24.93       26.46      2.14 o 
  -3  -8   7       95.14       93.27      2.86 o 
  -2  -8   7      104.38       99.55      2.81 o 
  -1  -8   7        5.61        6.35      1.20 o 
   0  -8   7       86.17       87.93      1.84 o 
   1  -8   7       38.04       35.72      2.31 o 
  -6  -7   7        0.38        0.69      1.97 o 
  -5  -7   7       48.38       53.86      2.58 o 
  -4  -7   7       16.90       15.61      1.81 o 
  -3  -7   7        3.95        7.89      1.57 o 
  -2  -7   7        5.99        5.05      1.51 o 
  -1  -7   7       12.20       15.69      1.20 o 
   0  -7   7       12.79        8.59      1.10 o 
   1  -7   7       13.55       13.40      1.85 o 
   2  -7   7       26.01       31.60      2.21 o 
   3  -7   7      118.83      122.71      3.34 o 
  -6  -6   7      128.25      132.74      3.36 o 
  -5  -6   7      277.06      275.49      4.28 o 
  -4  -6   7      137.61      130.21      3.03 o 
  -3  -6   7        7.23        7.93      1.59 o 
  -2  -6   7      142.51      125.30      2.74 o 
  -1  -6   7      370.82      351.46      6.70 o 
   0  -6   7       54.78       47.90      1.33 o 
   1  -6   7      184.59      178.72      5.04 o 
   2  -6   7       12.92       12.48      1.72 o 
   3  -6   7      143.59      137.85      3.23 o 
   4  -6   7       32.00       28.56      2.27 o 
  -6  -5   7       76.38       80.30      2.78 o 
  -5  -5   7      384.60      387.20      4.77 o 
  -4  -5   7       21.04       12.72      3.29 o 
  -3  -5   7      113.94      100.72      1.21 o 
  -2  -5   7        0.08        0.34      0.54 o 
  -1  -5   7      251.64      239.84      3.24 o 
   0  -5   7       14.25       16.52      1.12 o 
   1  -5   7        6.41        5.62      0.88 o 
   2  -5   7      361.69      346.84      4.19 o 
   3  -5   7     1118.83     1114.63      7.53 o 
   4  -5   7        8.46        6.43      1.83 o 
   5  -5   7      219.57      227.03      4.06 o 
  -6  -4   7       19.97       19.88      1.90 o 
  -5  -4   7       79.25       81.50      1.63 o 
  -4  -4   7       81.30       81.50      2.41 o 
  -3  -4   7      100.46       96.39      1.22 o 
  -2  -4   7        7.47        6.60      0.61 o 
  -1  -4   7      146.71      140.19      2.52 o 
   0  -4   7        3.14        3.76      0.44 o 
   1  -4   7      115.40      117.59      1.14 o 
   2  -4   7       39.79       39.22      0.68 o 
   3  -4   7      295.85      301.72      3.93 o 
   4  -4   7       11.00       10.03      1.74 o 
   5  -4   7       10.02        9.58      1.88 o 
   6  -4   7      112.24      118.87      3.34 o 
  -7  -3   7        2.80        1.71      1.75 o 
  -6  -3   7       86.22       93.11      2.71 o 
  -5  -3   7       72.54       76.12      1.58 o 
  -4  -3   7      135.78      143.33      1.88 o 
  -3  -3   7       52.82       58.06      1.28 o 
  -2  -3   7       61.71       58.00      1.01 o 
  -1  -3   7      283.51      268.07      1.41 o 
   0  -3   7       90.68       78.39      0.81 o 
   1  -3   7      143.21      152.07      1.81 o 
   2  -3   7      108.46      130.32      1.23 o 
   3  -3   7        0.07        0.00      0.59 o 
   4  -3   7        0.95        1.33      0.68 o 
   5  -3   7      382.63      400.09      4.76 o 
   6  -3   7        4.17        5.32      1.83 o 
  -6  -2   7        0.59        0.46      1.12 o 
  -5  -2   7       10.63        9.30      1.15 o 
  -4  -2   7      363.31      363.68      4.21 o 
  -3  -2   7      171.31      170.00      1.62 o 
  -2  -2   7       10.48       11.70      0.73 o 
  -1  -2   7       70.34       65.81      1.08 o 
   0  -2   7      287.75      249.80      1.42 o 
   1  -2   7      485.69      556.34      2.53 o 
   2  -2   7      194.59      193.23      1.22 o 
   3  -2   7        6.30        4.83      0.45 o 
   4  -2   7        6.40        7.58      0.71 o 
   5  -2   7      215.34      217.00      3.53 o 
   6  -2   7      206.82      211.05      3.77 o 
   7  -2   7        9.53        6.77      2.00 o 
  -6  -1   7      349.69      342.47      3.01 o 
  -5  -1   7       61.08       61.72      2.58 o 
  -4  -1   7      688.50      683.29      6.92 o 
  -3  -1   7      295.00      299.34      2.24 o 
  -2  -1   7      161.86      162.35      1.42 o 
  -1  -1   7       14.99       14.29      0.53 o 
   0  -1   7      595.59      631.89      1.98 o 
   1  -1   7      131.56      107.62      0.61 o 
   2  -1   7       38.74       33.76      0.60 o 
   3  -1   7       11.56       18.43      0.57 o 
   4  -1   7       40.53       35.13      0.88 o 
   5  -1   7      169.91      174.83      3.03 o 
   6  -1   7        1.51        0.93      1.57 o 
   7  -1   7       27.58       28.86      2.27 o 
  -6   0   7       84.99       89.33      1.86 o 
  -5   0   7      484.02      471.81     10.48 o 
  -4   0   7        4.87        6.03      1.06 o 
  -3   0   7       55.91       55.28      1.35 o 
  -2   0   7      266.97      267.21      1.55 o 
  -1   0   7        3.30        0.69      0.52 o 
   0   0   7      299.79      320.02      1.78 o 
   1   0   7      696.48      748.88      2.83 o 
   2   0   7       40.36       57.22      0.59 o 
   3   0   7      358.63      375.62      1.79 o 
   4   0   7      255.90      252.74      1.42 o 
   5   0   7       13.95       12.30      1.47 o 
   6   0   7        7.44        5.55      1.58 o 
   7   0   7       39.65       42.89      2.25 o 
   8   0   7       17.08       17.07      1.59 o 
  -6   1   7       53.54       58.11      2.64 o 
  -5   1   7       34.58       33.30      2.89 o 
  -4   1   7       65.96       67.86      1.59 o 
  -3   1   7      455.61      440.56      9.58 o 
  -2   1   7      263.03      247.95      3.47 o 
  -1   1   7      108.48      109.33      1.02 o 
   0   1   7       83.39       74.86      0.67 o 
   1   1   7        0.20        0.77      0.33 o 
   2   1   7      303.52      323.85      1.33 o 
   3   1   7       71.05       53.17      0.71 o 
   4   1   7      944.92     1067.47      2.83 o 
   5   1   7      347.55      354.20      2.26 o 
   6   1   7       18.67       16.65      1.19 o 
   7   1   7      157.94      155.48      2.31 o 
   8   1   7      129.94      131.23      2.40 o 
  -5   2   7       52.28       49.57      1.67 o 
  -4   2   7       56.39       57.43      1.55 o 
  -3   2   7       70.04       64.28      1.99 o 
  -2   2   7      109.05      105.16      1.37 o 
  -1   2   7        6.00        6.00      0.83 o 
   0   2   7     1649.59     1738.71      4.70 o 
   1   2   7      701.56      680.62      4.03 o 
   2   2   7      312.58      308.86      1.93 o 
   3   2   7      333.00      346.39      1.80 o 
   4   2   7      108.02      117.49      1.04 o 
   5   2   7      264.03      266.74      2.88 o 
   6   2   7       16.88       19.75      1.17 o 
   7   2   7      646.22      663.22      9.53 o 
   8   2   7      105.81      110.94      2.17 o 
  -5   3   7       66.41       82.97      3.12 o 
  -4   3   7        0.01        0.00      1.11 o 
  -3   3   7      760.85      765.77     17.40 o 
  -2   3   7        5.98        5.72      1.63 o 
  -1   3   7       79.31       79.33      1.14 o 
   0   3   7      136.47      120.22      1.04 o 
   1   3   7      742.55      796.08      4.98 o 
   2   3   7        9.53       17.08      0.41 o 
   3   3   7       23.39       20.56      0.55 o 
   4   3   7      140.18      118.10      1.04 o 
   5   3   7        0.72        1.04      0.56 o 
   6   3   7      481.94      495.89      3.27 o 
   7   3   7      960.98      964.20      7.20 o 
   8   3   7       24.77       24.33      3.29 o 
   9   3   7        1.85        1.49      1.53 o 
  -4   4   7       21.03       21.37      1.40 o 
  -3   4   7      183.44      191.45      2.34 o 
  -2   4   7      269.65      273.39      3.88 o 
  -1   4   7       40.36       39.48      1.01 o 
   0   4   7      400.16      383.74      2.00 o 
   1   4   7      203.47      201.25      1.30 o 
   2   4   7     1568.57     1620.12      3.48 o 
   3   4   7        4.43        3.47      0.40 o 
   4   4   7      744.82      757.13      2.96 o 
   5   4   7     1579.60     1625.28      6.76 o 
   6   4   7      428.48      427.00      3.05 o 
   7   4   7       51.51       54.74      3.81 o 
   8   4   7       34.14       33.29      1.61 o 
   9   4   7       25.99       28.96      2.76 o 
  -4   5   7       79.37       71.33      3.10 o 
  -3   5   7       61.33       62.64      1.69 o 
  -2   5   7       14.65       14.89      2.04 o 
  -1   5   7      195.03      199.35      2.58 o 
   0   5   7      273.07      278.02      1.67 o 
   1   5   7       15.99       14.69      0.63 o 
   2   5   7        8.42        6.82      0.31 o 
   3   5   7      234.22      232.48      2.02 o 
   4   5   7       16.13       15.32      0.58 o 
   5   5   7       15.61       16.08      0.65 o 
   6   5   7      121.93      116.03      1.80 o 
   7   5   7       58.38       52.57      1.56 o 
   8   5   7       44.98       42.86      1.62 o 
   9   5   7       17.66       21.52      1.62 o 
  -3   6   7       12.05       16.71      2.31 o 
  -2   6   7       38.82       38.11      2.41 o 
  -1   6   7      265.76      275.16      4.07 o 
   0   6   7       74.39       73.96      1.08 o 
   1   6   7      305.11      313.42      3.00 o 
   2   6   7       65.61       67.89      1.57 o 
   3   6   7      221.91      225.08      2.07 o 
   4   6   7      579.19      563.26      2.24 o 
   5   6   7       72.53       74.84      2.58 o 
   6   6   7      205.96      181.02      2.16 o 
   7   6   7      242.09      243.45      3.39 o 
   8   6   7       16.59       14.47      1.37 o 
   9   6   7      100.90      114.45      3.19 o 
  -2   7   7      304.62      325.47      4.97 o 
  -1   7   7      220.95      219.16      3.95 o 
   0   7   7      213.41      216.57      3.47 o 
   1   7   7      370.23      363.33      2.34 o 
   2   7   7        7.75        7.57      0.66 o 
   3   7   7       23.17       23.47      0.74 o 
   4   7   7       21.17       17.22      0.72 o 
   5   7   7       32.94       25.94      1.90 o 
   6   7   7       26.21       17.19      1.87 o 
   7   7   7        7.98       11.26      1.98 o 
   8   7   7       67.67       69.39      1.87 o 
  -1   8   7       12.69       12.50      2.23 o 
   0   8   7        2.31        0.83      1.87 o 
   1   8   7      106.64      110.76      2.09 o 
   2   8   7       50.27       53.09      1.61 o 
   3   8   7       99.15       92.27      1.76 o 
   4   8   7      214.59      200.56      9.32 o 
   5   8   7      233.73      237.18      3.83 o 
   6   8   7        3.69        7.13      1.86 o 
   7   8   7      254.71      264.89      4.36 o 
   8   8   7        0.41        0.00      2.04 o 
   0   9   7       60.00       60.38      2.92 o 
   1   9   7        8.75        8.38      1.39 o 
   2   9   7      546.83      573.20      6.21 o 
   3   9   7      107.95      107.24      2.64 o 
   4   9   7       33.45       24.54      2.13 o 
   5   9   7      241.77      234.60      4.05 o 
   6   9   7        0.01        0.63      1.83 o 
   7   9   7      107.43      104.09      3.25 o 
   3  10   7       19.96       22.21      2.46 o 
   4  10   7       48.02       53.01      2.80 o 
   5  10   7       77.72       78.67      2.97 o 
   6  10   7       80.52       95.63      3.26 o 
  -4  -8   8       35.17       35.71      2.37 o 
  -3  -8   8       24.34       20.88      2.09 o 
  -2  -8   8       20.09       21.43      1.96 o 
  -1  -8   8      148.25      153.93      2.39 o 
   0  -8   8       87.24       97.27      2.99 o 
   1  -8   8      354.64      369.28      5.17 o 
  -5  -7   8       17.33       18.87      2.19 o 
  -4  -7   8      279.46      297.51      4.57 o 
  -3  -7   8       33.08       27.23      2.01 o 
  -2  -7   8       61.84       64.32      2.34 o 
  -1  -7   8      147.43      150.94      4.61 o 
   0  -7   8       83.71       84.16      1.78 o 
   1  -7   8      134.00      142.02      3.34 o 
   2  -7   8       10.18        9.32      1.99 o 
  -5  -6   8      305.14      334.46      4.86 o 
  -4  -6   8       39.71       50.75      2.36 o 
  -3  -6   8      164.44      169.17      3.32 o 
  -2  -6   8        6.80       13.13      1.64 o 
  -1  -6   8      201.68      179.56      2.27 o 
   0  -6   8       27.37       26.51      1.31 o 
   1  -6   8      110.19      123.57      1.99 o 
   2  -6   8        0.09        0.00      1.67 o 
   3  -6   8      201.94      215.69      3.89 o 
   4  -6   8       20.29       18.67      2.18 o 
  -6  -5   8      133.35      137.16      3.47 o 
  -5  -5   8        7.31        9.24      1.83 o 
  -4  -5   8      257.67      243.89      3.92 o 
  -3  -5   8      900.16      871.08      6.61 o 
  -2  -5   8      257.13      266.14      3.70 o 
  -1  -5   8      625.97      625.25     11.99 o 
   0  -5   8      245.46      248.39      2.39 o 
   1  -5   8       27.20       26.50      0.90 o 
   2  -5   8        4.43        5.20      1.57 o 
   3  -5   8       94.03       96.35      2.74 o 
   4  -5   8       50.23       47.90      2.44 o 
   5  -5   8        0.98        1.31      1.81 o 
  -6  -4   8        4.42        3.43      1.73 o 
  -5  -4   8      251.30      257.46      2.82 o 
  -4  -4   8       11.74       11.94      1.67 o 
  -3  -4   8      519.05      513.56      4.57 o 
  -2  -4   8       81.39       81.83      1.13 o 
  -1  -4   8      186.70      175.76      1.52 o 
   0  -4   8       32.92       30.89      0.68 o 
   1  -4   8     1339.87     1292.03     15.01 o 
   2  -4   8      173.56      146.97      1.94 o 
   3  -4   8      325.12      334.41      4.24 o 
   4  -4   8      592.40      580.49      5.68 o 
   5  -4   8       15.71       20.54      2.02 o 
  -6  -3   8      120.14      122.28      3.10 o 
  -5  -3   8        1.71        2.12      1.14 o 
  -4  -3   8      320.06      313.47      3.65 o 
  -3  -3   8      509.97      489.03      4.71 o 
  -2  -3   8      431.92      423.03      2.28 o 
  -1  -3   8      181.63      172.41      1.92 o 
   0  -3   8        8.38        8.33      0.53 o 
   1  -3   8     1705.79     1731.07      7.97 o 
   2  -3   8     1047.14     1021.37      3.55 o 
   3  -3   8      159.92      159.70      2.69 o 
   4  -3   8      341.27      323.79      3.41 o 
   5  -3   8      172.70      173.79      3.42 o 
   6  -3   8       27.45       33.21      2.31 o 
  -6  -2   8        7.94        9.62      1.84 o 
  -5  -2   8       14.55       16.29      2.47 o 
  -4  -2   8       38.88       35.51      1.35 o 
  -3  -2   8       74.23       78.50      1.56 o 
  -2  -2   8      280.44      269.93      1.87 o 
  -1  -2   8       91.11       90.04      1.11 o 
   0  -2   8      168.23      161.43      1.74 o 
   1  -2   8       36.52       26.90      0.87 o 
   2  -2   8       12.88       15.09      0.56 o 
   3  -2   8      409.31      386.82      1.83 o 
   4  -2   8       49.06       44.65      1.01 o 
   5  -2   8      644.67      651.06      5.82 o 
   6  -2   8      685.87      693.41      6.49 o 
   7  -2   8        0.20        0.19      2.00 o 
  -6  -1   8       41.30       38.29      1.57 o 
  -5  -1   8      495.78      477.18      8.61 o 
  -4  -1   8       10.82        9.18      1.16 o 
  -3  -1   8       85.45       84.14      1.59 o 
  -2  -1   8     1031.58      960.23      5.93 o 
  -1  -1   8      106.80      113.05      1.71 o 
   0  -1   8     1047.86     1054.18      2.91 o 
   1  -1   8       31.24       22.00      0.79 o 
   2  -1   8      114.40      124.16      1.26 o 
   3  -1   8      250.01      243.45      1.30 o 
   4  -1   8        1.08        0.36      0.65 o 
   5  -1   8      285.41      270.19      3.80 o 
   6  -1   8        9.07        7.45      1.68 o 
   7  -1   8      144.31      146.86      3.50 o 
  -6   0   8       97.48      103.13      2.06 o 
  -5   0   8      160.08      165.01      2.28 o 
  -4   0   8        0.37        2.16      1.09 o 
  -3   0   8       32.97       31.69      1.29 o 
  -2   0   8      176.74      172.29      1.50 o 
  -1   0   8      132.72      145.28      1.38 o 
   0   0   8      860.64      883.15      3.67 o 
   1   0   8       20.61       25.27      0.42 o 
   2   0   8      236.42      217.39      1.17 o 
   3   0   8      165.18      172.34      1.01 o 
   4   0   8       67.28       61.63      0.73 o 
   5   0   8      351.21      350.28      2.79 o 
   6   0   8       23.52       23.23      1.34 o 
   7   0   8     1293.37     1316.75      8.02 o 
   8   0   8      286.06      298.26      3.36 o 
  -5   1   8       59.31       65.38      2.70 o 
  -4   1   8        1.39        1.09      1.13 o 
  -3   1   8      437.00      434.64      7.79 o 
  -2   1   8       78.38       81.87      1.54 o 
  -1   1   8       23.14       22.99      0.70 o 
   0   1   8      117.59      142.79      1.07 o 
   1   1   8       87.64       80.99      0.79 o 
   2   1   8      475.54      434.22      2.49 o 
   3   1   8        1.30        0.60      0.47 o 
   4   1   8       93.43       90.03      0.98 o 
   5   1   8       16.58       15.46      1.02 o 
   6   1   8       71.73       69.27      1.59 o 
   7   1   8        7.87        7.26      1.25 o 
   8   1   8       17.38       16.06      1.54 o 
  -5   2   8       71.31       67.68      1.84 o 
  -4   2   8        1.25        1.12      1.12 o 
  -3   2   8        7.56        9.52      1.16 o 
  -2   2   8      196.45      190.42      2.20 o 
  -1   2   8      281.89      271.74      2.79 o 
   0   2   8      116.67      132.46      1.29 o 
   1   2   8      890.67      915.40      2.17 o 
   2   2   8      738.56      723.64      2.71 o 
   3   2   8     1230.33     1249.81      6.46 o 
   4   2   8      331.05      338.73      1.79 o 
   5   2   8        0.05        0.57      0.81 o 
   6   2   8        0.27        0.89      1.04 o 
   7   2   8       35.41       32.54      1.45 o 
   8   2   8       90.96       99.77      2.13 o 
  -4   3   8       86.13       80.21      1.88 o 
  -3   3   8        1.26        1.70      1.30 o 
  -2   3   8       53.90       52.88      1.51 o 
  -1   3   8      472.22      463.62      4.45 o 
   0   3   8        3.11        3.43      0.55 o 
   1   3   8      175.37      164.19      1.82 o 
   2   3   8       69.26       71.45      0.73 o 
   3   3   8       29.51       26.27      0.61 o 
   4   3   8      226.93      217.04      1.38 o 
   5   3   8      650.26      671.07      3.44 o 
   6   3   8     1299.00     1321.42      8.61 o 
   7   3   8       66.05       67.36      1.73 o 
   8   3   8      165.33      172.87      4.19 o 
  -4   4   8       28.04       26.23      1.51 o 
  -3   4   8        0.01        0.25      1.18 o 
  -2   4   8       18.19       17.46      2.06 o 
  -1   4   8       17.22       19.73      1.92 o 
   0   4   8        1.01        0.48      0.60 o 
   1   4   8       81.55       79.18      0.97 o 
   2   4   8       37.91       35.78      0.79 o 
   3   4   8      102.30       88.88      0.74 o 
   4   4   8       12.60       10.45      0.60 o 
   5   4   8     1277.48     1228.73      4.58 o 
   6   4   8      627.83      598.34      3.59 o 
   7   4   8        0.55        0.83      1.15 o 
   8   4   8      244.39      259.19      2.99 o 
   9   4   8       83.41       89.36      2.28 o 
  -3   5   8        4.95        4.03      1.29 o 
  -2   5   8        3.40        3.58      1.94 o 
  -1   5   8       29.96       27.61      2.14 o 
   0   5   8      222.97      222.26      1.86 o 
   1   5   8       61.99       60.35      0.94 o 
   2   5   8      200.44      203.82      1.43 o 
   3   5   8      416.64      410.84      1.43 o 
   4   5   8        0.12        0.52      0.50 o 
   5   5   8        1.47        1.42      0.67 o 
   6   5   8      104.09       98.72      5.33 o 
   7   5   8       46.57       47.44      2.63 o 
   8   5   8      350.70      344.95      3.33 o 
   9   5   8        0.10        0.00      1.40 o 
  -2   6   8        1.73        2.99      2.16 o 
  -1   6   8       86.73       82.44      2.77 o 
   0   6   8      312.33      303.58      4.36 o 
   1   6   8        9.23        9.67      0.72 o 
   2   6   8        6.45        6.54      0.64 o 
   3   6   8      211.57      208.07      1.46 o 
   4   6   8        4.10        7.60      0.56 o 
   5   6   8        7.15        6.31      0.92 o 
   6   6   8      109.12       97.11      1.79 o 
   7   6   8       23.14       27.92      1.39 o 
   8   6   8       51.86       47.65      1.71 o 
  -2   7   8        2.66        3.20      2.29 o 
  -1   7   8      225.41      248.17      4.30 o 
   0   7   8      148.29      148.51      3.31 o 
   1   7   8        3.05        3.18      1.20 o 
   2   7   8      253.51      262.44      3.65 o 
   3   7   8        0.35        0.33      0.63 o 
   4   7   8      179.00      168.97      2.03 o 
   5   7   8      186.86      174.32      3.03 o 
   6   7   8        5.66        4.86      1.04 o 
   7   7   8       92.54       90.24      6.08 o 
   8   7   8       12.92       14.66      1.43 o 
   0   8   8       29.87       30.04      2.39 o 
   1   8   8        5.57        6.61      1.32 o 
   2   8   8      597.20      590.45      3.96 o 
   3   8   8       86.88       88.08      1.82 o 
   4   8   8      190.17      172.47      3.41 o 
   5   8   8        4.57        5.01      1.73 o 
   6   8   8        4.47        3.15      1.73 o 
   7   8   8        0.85        1.25      1.20 o 
   8   8   8       28.63       26.53      1.57 o 
   1   9   8       55.47       55.21      1.98 o 
   2   9   8      103.96      101.29      2.81 o 
   3   9   8       78.05       82.69      5.26 o 
   4   9   8       10.67       12.50      2.10 o 
   5   9   8      292.24      273.81      4.44 o 
   6   9   8      226.21      209.14      4.07 o 
   7   9   8       27.87       33.34      2.53 o 
   4  10   8       62.90       67.54      2.96 o 
   5  10   8       97.93      103.77      3.41 o 
  -2  -8   9      210.35      209.96      3.91 o 
  -1  -8   9       27.28       30.41      2.50 o 
  -4  -7   9       10.55        7.84      1.94 o 
  -3  -7   9      136.87      140.62      3.40 o 
  -2  -7   9       43.83       38.50      2.18 o 
  -1  -7   9       98.50      107.47      2.04 o 
   0  -7   9       63.92       60.75      1.70 o 
   1  -7   9       25.64       29.09      2.24 o 
   2  -7   9        0.12        0.93      1.92 o 
  -5  -6   9      600.42      620.48      6.64 o 
  -4  -6   9       29.32       23.64      2.04 o 
  -3  -6   9      130.04      138.66      3.19 o 
  -2  -6   9        0.18        0.68      1.50 o 
  -1  -6   9      626.53      638.73      4.13 o 
   0  -6   9      209.22      202.90      3.02 o 
   1  -6   9      211.83      215.33      1.93 o 
   2  -6   9      197.90      215.39      3.90 o 
   3  -6   9       47.65       53.34      2.59 o 
  -5  -5   9      111.47      116.06      3.26 o 
  -4  -5   9      347.80      358.69      4.78 o 
  -3  -5   9      176.98      160.65      3.28 o 
  -2  -5   9       17.41       15.74      1.63 o 
  -1  -5   9       25.08       20.12      1.20 o 
   0  -5   9       59.66       61.44      1.52 o 
   1  -5   9      127.78      124.04      1.48 o 
   2  -5   9      259.04      239.52      3.90 o 
   3  -5   9       15.24       16.89      1.99 o 
   4  -5   9        0.34        0.42      1.71 o 
  -5  -4   9      174.80      168.89      3.59 o 
  -4  -4   9      730.27      739.80      6.56 o 
  -3  -4   9      332.05      336.49      4.33 o 
  -2  -4   9      370.77      358.00      2.22 o 
  -1  -4   9       83.49       84.95      1.28 o 
   0  -4   9       19.79       17.05      0.65 o 
   1  -4   9       28.91       32.77      0.80 o 
   2  -4   9      293.72      289.16      4.81 o 
   3  -4   9       32.84       28.00      1.89 o 
   4  -4   9       31.90       32.07      2.10 o 
   5  -4   9       65.47       71.85      2.71 o 
  -6  -3   9       95.64       92.28      3.03 o 
  -5  -3   9       18.69       18.10      1.36 o 
  -4  -3   9       72.28       74.48      1.73 o 
  -3  -3   9      161.84      156.12      3.07 o 
  -2  -3   9      962.96      944.30      3.53 o 
  -1  -3   9       29.04       24.64      0.80 o 
   0  -3   9      793.00      782.15      6.45 o 
   1  -3   9       52.15       50.13      0.75 o 
   2  -3   9      459.13      434.98      2.66 o 
   3  -3   9      620.11      594.48      5.17 o 
   4  -3   9        6.67        6.63      1.57 o 
   5  -3   9      283.11      288.60      4.39 o 
   6  -3   9        4.68        3.63      1.94 o 
  -6  -2   9      213.29      221.55      4.02 o 
  -5  -2   9       34.60       41.49      1.57 o 
  -4  -2   9       54.58       56.24      2.79 o 
  -3  -2   9        0.41        0.00      1.04 o 
  -2  -2   9       26.92       28.15      1.75 o 
  -1  -2   9        0.32        0.94      0.71 o 
   0  -2   9     2026.43     2068.02      4.38 o 
   1  -2   9      400.88      390.50      2.74 o 
   2  -2   9      242.57      248.58      1.20 o 
   3  -2   9      213.99      199.07      1.35 o 
   4  -2   9       82.25       91.21      2.49 o 
   5  -2   9       89.92       88.30      2.62 o 
   6  -2   9       29.57       29.60      2.27 o 
  -5  -1   9       50.30       49.68      1.68 o 
  -4  -1   9        0.03        0.94      1.12 o 
  -3  -1   9      211.50      217.38      2.37 o 
  -2  -1   9        6.75        5.55      1.47 o 
  -1  -1   9      907.93      891.77      5.31 o 
   0  -1   9      260.87      228.34      1.43 o 
   1  -1   9        2.63        1.70      0.35 o 
   2  -1   9      773.46      759.90      3.52 o 
   3  -1   9        8.10        8.33      0.53 o 
   4  -1   9      198.56      200.91      2.01 o 
   5  -1   9      259.69      256.59      2.48 o 
   6  -1   9        0.05        0.00      1.69 o 
   7  -1   9      197.79      214.36      4.13 o 
  -5   0   9       58.62       53.80      1.73 o 
  -4   0   9      533.17      489.39      4.96 o 
  -3   0   9      336.63      323.72      7.16 o 
  -2   0   9      304.02      315.25      4.68 o 
  -1   0   9       12.38       13.63      0.77 o 
   0   0   9       36.68       40.74      0.75 o 
   1   0   9      116.20      118.36      1.41 o 
   2   0   9      901.50      925.12      4.22 o 
   3   0   9       58.74       55.92      0.71 o 
   4   0   9      306.66      285.58      2.52 o 
   5   0   9        9.02        7.82      1.07 o 
   6   0   9       18.54       21.95      1.28 o 
   7   0   9      165.96      171.36      2.48 o 
  -5   1   9        0.05        0.30      1.31 o 
  -4   1   9        1.58        1.18      1.21 o 
  -3   1   9      171.36      158.96      2.24 o 
  -2   1   9        0.15        1.12      1.02 o 
  -1   1   9      416.70      419.88      3.21 o 
   0   1   9       39.73       40.86      0.73 o 
   1   1   9      371.02      347.65      1.32 o 
   2   1   9        4.94        6.18      0.44 o 
   3   1   9      141.34      134.16      1.12 o 
   4   1   9      706.76      687.14      5.11 o 
   5   1   9      120.51      117.05      1.70 o 
   6   1   9      534.82      531.13      3.56 o 
   7   1   9        5.82        6.31      1.26 o 
   8   1   9      104.96      113.13      2.35 o 
  -4   2   9       67.29       66.98      1.80 o 
  -3   2   9      307.23      300.39      4.16 o 
  -2   2   9       14.62        7.72      1.22 o 
  -1   2   9        3.24        1.92      1.04 o 
   0   2   9      220.67      191.49      2.16 o 
   1   2   9        3.40        6.74      0.47 o 
   2   2   9       18.46       16.81      0.55 o 
   3   2   9       40.73       50.79      0.77 o 
   4   2   9      190.79      180.21      2.28 o 
   5   2   9       30.81       35.07      1.16 o 
   6   2   9      180.97      160.14      4.22 o 
   7   2   9        0.23        0.55      1.14 o 
   8   2   9       44.88       47.55      2.18 o 
  -4   3   9        2.16        2.65      1.36 o 
  -3   3   9       86.61       89.35      3.43 o 
  -2   3   9        5.68        4.47      1.20 o 
  -1   3   9      227.63      233.21      3.59 o 
   0   3   9      616.67      616.37      5.54 o 
   1   3   9        0.72        0.90      0.36 o 
   2   3   9      925.02      960.51      3.13 o 
   3   3   9       92.40       86.29      1.63 o 
   4   3   9      269.65      267.12      3.35 o 
   5   3   9       43.78       45.47      1.23 o 
   6   3   9       55.62       55.12      1.46 o 
   7   3   9       71.66       69.07      3.44 o 
   8   3   9       33.46       35.40      1.66 o 
  -3   4   9      108.67      119.29      2.18 o 
  -2   4   9      133.76      130.99      2.16 o 
  -1   4   9      595.82      608.49      5.54 o 
   0   4   9       72.40       73.87      2.35 o 
   1   4   9       15.10       15.20      0.84 o 
   2   4   9      103.74       95.27      0.97 o 
   3   4   9       65.13       64.93      0.70 o 
   4   4   9      464.26      464.51      2.66 o 
   5   4   9       26.81       27.15      1.28 o 
   6   4   9      486.89      503.71      3.36 o 
   7   4   9       11.63       15.21      1.75 o 
   8   4   9        3.81        4.58      1.33 o 
  -3   5   9        2.17        0.76      1.33 o 
  -2   5   9       64.16       65.55      2.80 o 
  -1   5   9       32.81       33.78      2.30 o 
   0   5   9       64.88       58.58      4.21 o 
   1   5   9      274.52      279.92      2.50 o 
   2   5   9       13.97       10.71      1.07 o 
   3   5   9      555.92      555.22      3.19 o 
   4   5   9     2314.82     2330.48      5.68 o 
   5   5   9      391.93      391.81      2.15 o 
   6   5   9      223.32      219.88      2.36 o 
   7   5   9      414.99      424.26      4.59 o 
   8   5   9        5.90        5.78      1.34 o 
  -2   6   9       12.11       12.44      2.37 o 
  -1   6   9        0.49        1.32      1.99 o 
   0   6   9        6.84        7.86      1.95 o 
   1   6   9      595.58      599.25      3.78 o 
   2   6   9       34.97       37.97      1.35 o 
   3   6   9        1.77        2.81      1.02 o 
   4   6   9       50.75       46.70      1.06 o 
   5   6   9       87.64       82.70      1.49 o 
   6   6   9       10.32       12.08      1.11 o 
   7   6   9       62.95       55.26      3.53 o 
   8   6   9      181.86      192.86      2.65 o 
  -1   7   9       90.96       95.79      3.22 o 
   0   7   9       45.59       40.86      2.53 o 
   1   7   9       16.51       16.88      1.39 o 
   2   7   9        2.14        2.19      1.17 o 
   3   7   9      141.21      138.71      2.02 o 
   4   7   9      107.56      103.00      1.75 o 
   5   7   9      438.27      414.29      6.57 o 
   6   7   9      253.76      254.14      2.52 o 
   7   7   9       70.37       78.83      3.45 o 
   8   7   9       93.32       99.74      2.12 o 
   0   8   9       52.70       54.62      2.85 o 
   1   8   9        7.44        6.01      1.44 o 
   2   8   9      184.77      195.27      3.85 o 
   3   8   9      222.95      220.08      5.67 o 
   4   8   9       41.53       39.17      2.24 o 
   5   8   9        2.86        4.15      1.85 o 
   6   8   9       95.96       90.23      2.93 o 
   7   8   9       66.22       61.79      2.74 o 
   2   9   9       29.19       24.45      1.62 o 
   3   9   9      214.94      218.89      2.84 o 
   4   9   9        0.35        0.10      1.95 o 
   5   9   9       30.50       30.21      2.37 o 
   6   9   9       29.15       34.37      2.42 o 
  -3  -7  10        2.22        2.44      1.96 o 
  -2  -7  10        2.41        3.41      1.76 o 
  -1  -7  10       63.40       49.94      2.73 o 
   0  -7  10       23.85       19.78      1.42 o 
   1  -7  10      269.09      288.05      4.75 o 
  -4  -6  10       20.27       22.60      2.23 o 
  -3  -6  10       13.08       15.92      1.97 o 
  -2  -6  10      237.80      249.02      4.02 o 
  -1  -6  10       28.08       23.22      1.39 o 
   0  -6  10       17.57       20.34      1.31 o 
   1  -6  10       24.28       22.75      2.04 o 
   2  -6  10       38.60       34.20      2.34 o 
  -4  -5  10       26.41       26.21      2.22 o 
  -3  -5  10      114.02      119.38      3.01 o 
  -2  -5  10      224.26      225.72      3.73 o 
  -1  -5  10        2.33        2.04      1.05 o 
   0  -5  10      239.18      260.56      2.67 o 
   1  -5  10       33.63       26.67      1.28 o 
   2  -5  10       12.20       11.75      1.22 o 
   3  -5  10       99.13      109.90      3.15 o 
   4  -5  10       23.60       29.39      2.37 o 
  -5  -4  10        6.78        5.61      2.04 o 
  -4  -4  10      111.12      112.69      3.13 o 
  -3  -4  10      300.62      310.07      4.37 o 
  -2  -4  10      164.40      164.81      3.27 o 
  -1  -4  10        0.09        0.00      0.75 o 
   0  -4  10      278.16      262.11      2.59 o 
   1  -4  10      308.48      279.25      3.82 o 
   2  -4  10       58.21       45.81      1.32 o 
   3  -4  10        4.92        7.58      1.73 o 
   4  -4  10        0.87        0.37      1.78 o 
   5  -4  10        3.37        2.66      1.99 o 
  -5  -3  10       83.61       79.67      1.99 o 
  -4  -3  10       87.32       92.14      3.30 o 
  -3  -3  10      474.02      474.71      5.17 o 
  -2  -3  10       42.60       42.56      2.13 o 
  -1  -3  10        5.98        4.82      0.65 o 
   0  -3  10      547.06      526.79      2.37 o 
   1  -3  10      332.04      298.38      3.30 o 
   2  -3  10        6.76        4.09      0.58 o 
   3  -3  10      398.47      382.82     20.52 o 
   4  -3  10        2.44        4.94      1.67 o 
   5  -3  10       10.06        8.20      1.90 o 
  -5  -2  10        7.02        8.77      1.40 o 
  -4  -2  10        0.05        0.13      1.23 o 
  -3  -2  10       19.18       20.25      1.35 o 
  -2  -2  10      226.78      222.78      3.53 o 
  -1  -2  10      324.09      321.21      2.64 o 
   0  -2  10      861.53      853.48      6.26 o 
   1  -2  10      397.32      382.79      2.98 o 
   2  -2  10      168.10      152.11      1.44 o 
   3  -2  10      138.35      147.98      1.80 o 
   4  -2  10      152.54      149.00      1.89 o 
   5  -2  10       96.42      101.72      2.88 o 
   6  -2  10        7.61        5.95      1.88 o 
  -5  -1  10        0.32        0.00      1.31 o 
  -4  -1  10       12.12        9.55      1.33 o 
  -3  -1  10       13.25       14.34      1.30 o 
  -2  -1  10      206.16      197.06      3.38 o 
  -1  -1  10     1600.79     1651.10      8.36 o 
   0  -1  10      399.33      396.50      1.97 o 
   1  -1  10       21.43       21.02      0.72 o 
   2  -1  10       58.35       53.50      0.81 o 
   3  -1  10       75.88       71.22      1.00 o 
   4  -1  10       30.74       28.28      1.11 o 
   5  -1  10      268.07      257.91      2.52 o 
   6  -1  10        0.52        0.00      1.15 o 
   7  -1  10      370.70      388.92      3.64 o 
  -5   0  10       36.57       39.14      1.71 o 
  -4   0  10       29.47       29.99      1.53 o 
  -3   0  10      170.35      157.85      2.26 o 
  -2   0  10        0.41        0.11      1.12 o 
  -1   0  10       60.72       65.49      2.12 o 
   0   0  10      276.68      261.76      2.18 o 
   1   0  10       13.50       16.59      0.67 o 
   2   0  10       54.14       48.00      0.65 o 
   3   0  10        1.98        2.50      0.62 o 
   4   0  10       12.45       13.54      0.77 o 
   5   0  10       96.52       85.48      1.62 o 
   6   0  10      506.97      492.17      5.72 o 
   7   0  10       27.63       30.17      1.54 o 
  -4   1  10       22.19       25.65      1.55 o 
  -3   1  10       31.70       39.54      1.57 o 
  -2   1  10       18.50       12.28      1.26 o 
  -1   1  10       41.13       41.70      1.43 o 
   0   1  10      146.28      151.44      1.62 o 
   1   1  10      686.07      693.20      4.70 o 
   2   1  10        4.78        4.99      0.48 o 
   3   1  10       15.62       18.79      0.85 o 
   4   1  10       38.17       42.27      1.81 o 
   5   1  10       49.72       45.27      1.29 o 
   6   1  10       63.04       62.54      1.58 o 
   7   1  10        1.62        1.00      1.17 o 
   8   1  10        7.12        7.80      1.47 o 
  -4   2  10        0.01        0.00      1.34 o 
  -3   2  10       66.38       58.15      1.75 o 
  -2   2  10      324.25      293.39      4.20 o 
  -1   2  10        7.99        8.01      1.26 o 
   0   2  10       11.30        6.55      1.15 o 
   1   2  10      370.99      368.03      1.93 o 
   2   2  10      389.24      387.89      3.94 o 
   3   2  10      160.37      149.12      1.52 o 
   4   2  10      244.74      235.54      2.04 o 
   5   2  10       42.44       40.59      1.34 o 
   6   2  10       93.75      100.82      1.79 o 
   7   2  10        0.45        1.68      1.15 o 
   8   2  10       38.99       34.81      1.61 o 
  -4   3  10        2.38        3.64      1.44 o 
  -3   3  10        5.81        5.85      1.49 o 
  -2   3  10      159.75      157.87      3.69 o 
  -1   3  10       10.87       10.04      1.25 o 
   0   3  10      361.55      359.76      4.28 o 
   1   3  10       15.96       15.40      0.99 o 
   2   3  10      318.57      311.98      3.51 o 
   3   3  10      234.86      225.76      1.57 o 
   4   3  10       12.60       10.75      0.87 o 
   5   3  10       39.97       34.06      1.36 o 
   6   3  10       19.23       19.52      1.20 o 
   7   3  10       14.87       14.80      1.28 o 
   8   3  10       66.27       74.82      2.00 o 
  -3   4  10       24.24       20.80      1.56 o 
  -2   4  10      189.69      184.68      2.56 o 
  -1   4  10      262.88      258.53      4.03 o 
   0   4  10        7.49       11.54      1.88 o 
   1   4  10      224.01      224.70      2.99 o 
   2   4  10      108.01      105.40      2.12 o 
   3   4  10      230.52      225.86      1.38 o 
   4   4  10      691.22      684.81      3.25 o 
   5   4  10       86.52       85.89      1.53 o 
   6   4  10        1.19        1.41      1.01 o 
   7   4  10       21.33       22.29      1.57 o 
   8   4  10      110.89      115.10      2.23 o 
  -2   5  10      127.85      129.82      3.41 o 
  -1   5  10        1.34        2.89      1.98 o 
   0   5  10       26.21       24.43      2.12 o 
   1   5  10       38.06       36.66      1.41 o 
   2   5  10      110.63      113.35      1.79 o 
   3   5  10      184.18      190.11      3.65 o 
   4   5  10      570.06      561.65      3.77 o 
   5   5  10      346.42      353.69      2.15 o 
   6   5  10        9.61        9.65      1.11 o 
   7   5  10       64.25       75.58      3.08 o 
   8   5  10        2.20        3.03      1.31 o 
  -1   6  10      104.04       99.58      3.27 o 
   0   6  10       59.95       65.23      2.69 o 
   1   6  10        0.00        0.00      1.19 o 
   2   6  10      493.90      508.43      3.48 o 
   3   6  10      645.61      669.03      4.12 o 
   4   6  10        6.25        6.55      1.12 o 
   5   6  10      371.53      364.71      4.33 o 
   6   6  10       49.62       48.39      1.42 o 
   7   6  10       86.42       81.07      3.40 o 
   8   6  10        0.22        0.42      1.28 o 
   0   7  10      350.40      376.17      5.21 o 
   1   7  10       50.74       50.53      1.70 o 
   2   7  10        0.36        0.50      1.19 o 
   3   7  10        6.49        7.42      1.20 o 
   4   7  10       32.22       24.76      1.29 o 
   5   7  10      157.17      160.89      2.45 o 
   6   7  10        5.16        2.68      1.81 o 
   7   7  10       14.88       16.79      2.19 o 
   1   8  10      129.76      133.44      2.39 o 
   2   8  10       33.09       36.64      1.65 o 
   3   8  10      143.88      148.27      2.32 o 
   4   8  10      291.89      298.45      4.43 o 
   5   8  10       12.81       10.08      1.93 o 
   6   8  10      202.31      204.89      3.93 o 
   7   8  10       57.24       63.94      2.85 o 
   3   9  10        1.68        1.75      1.41 o 
   4   9  10       13.11       13.13      2.13 o 
   5   9  10       51.95       53.97      2.65 o 
  -3  -6  11        0.20        1.39      1.91 o 
  -2  -6  11        6.00        6.95      1.88 o 
  -1  -6  11       90.49       90.54      3.94 o 
   0  -6  11      123.09      124.01      5.92 o 
   1  -6  11       11.09       10.13      2.06 o 
   2  -6  11      123.26      132.87      3.63 o 
  -4  -5  11       80.69       81.64      3.02 o 
  -3  -5  11       28.08       25.29      2.11 o 
  -2  -5  11      104.34      109.08      3.01 o 
  -1  -5  11       71.42       71.94      1.75 o 
   0  -5  11      140.54      124.89      2.10 o 
   1  -5  11      581.71      572.59     11.45 o 
   2  -5  11      151.48      155.16      2.35 o 
   3  -5  11       21.24       25.61      2.21 o 
  -4  -4  11        0.17        0.00      1.32 o 
  -3  -4  11        2.28        1.63      1.84 o 
  -2  -4  11      253.10      256.07      4.07 o 
  -1  -4  11        8.70       10.86      1.22 o 
   0  -4  11       17.17       15.22      1.21 o 
   1  -4  11        0.35        0.10      1.05 o 
   2  -4  11        4.02        7.24      0.88 o 
   3  -4  11       94.19       88.54      2.87 o 
   4  -4  11       24.29       22.40      2.14 o 
  -4  -3  11       10.52       11.44      2.40 o 
  -3  -3  11      155.41      159.88      3.43 o 
  -2  -3  11        7.05        5.48      1.71 o 
  -1  -3  11      142.52      138.61      2.05 o 
   0  -3  11      109.02      105.69      2.46 o 
   1  -3  11       67.13       71.53      1.56 o 
   2  -3  11       41.74       39.83      1.10 o 
   3  -3  11       78.60       78.71      2.57 o 
   4  -3  11        2.69        2.87      1.79 o 
   5  -3  11        1.49        0.00      1.74 o 
  -4  -2  11        2.73        2.75      1.31 o 
  -3  -2  11       93.96       95.67      2.09 o 
  -2  -2  11      266.11      264.55      4.04 o 
  -1  -2  11     1928.90     2000.01      9.81 o 
   0  -2  11      280.27      275.27      2.66 o 
   1  -2  11      534.37      517.83      4.77 o 
   2  -2  11      348.56      351.26      4.02 o 
   3  -2  11      361.88      312.17      2.61 o 
   4  -2  11      165.31      155.81      3.21 o 
   5  -2  11       34.08       37.61      2.29 o 
   6  -2  11        2.07        0.74      1.79 o 
  -4  -1  11      185.08      179.74      2.65 o 
  -3  -1  11       79.96       86.72      1.98 o 
  -2  -1  11      204.33      197.04      3.48 o 
  -1  -1  11      370.23      373.97      4.47 o 
   0  -1  11       47.40       46.15      1.83 o 
   1  -1  11       33.78       38.04      1.29 o 
   2  -1  11      536.56      501.07      5.46 o 
   3  -1  11        1.72        3.55      0.93 o 
   4  -1  11       62.55       59.90      2.22 o 
   5  -1  11       48.59       41.04      1.47 o 
   6  -1  11       88.74       72.67      1.79 o 
  -4   0  11       73.10       75.36      2.03 o 
  -3   0  11       59.80       56.09      1.76 o 
  -2   0  11       12.57       11.87      1.35 o 
  -1   0  11       43.23       41.68      2.01 o 
   0   0  11       44.01       36.93      1.22 o 
   1   0  11     1686.96     1747.84     13.84 o 
   2   0  11       76.88       77.23      1.24 o 
   3   0  11      425.50      414.87      2.87 o 
   4   0  11      482.04      457.28      2.81 o 
   5   0  11      385.70      383.49      7.33 o 
   6   0  11      606.96      621.19      8.09 o 
   7   0  11       11.40       11.82      1.41 o 
  -4   1  11       22.46       25.49      1.67 o 
  -3   1  11       82.88       75.79      2.50 o 
  -2   1  11      257.45      234.79      2.75 o 
  -1   1  11       56.99       52.07      1.65 o 
   0   1  11      214.55      208.17      3.41 o 
   1   1  11      167.77      171.76      5.01 o 
   2   1  11      639.54      609.06      2.31 o 
   3   1  11       91.50       89.62      1.13 o 
   4   1  11      499.02      459.35      2.33 o 
   5   1  11       17.07       10.16      1.21 o 
   6   1  11      180.66      174.17      2.28 o 
   7   1  11       14.86       16.53      1.49 o 
  -3   2  11       12.36       15.65      3.09 o 
  -2   2  11       41.79       48.76      1.73 o 
  -1   2  11       36.41       31.99      1.57 o 
   0   2  11       39.44       40.93      1.51 o 
   1   2  11      107.98       97.15      1.06 o 
   2   2  11      105.68       97.66      1.73 o 
   3   2  11      443.01      435.30      2.95 o 
   4   2  11      504.71      481.35      2.87 o 
   5   2  11      240.17      240.16      3.91 o 
   6   2  11        3.59        2.33      1.06 o 
   7   2  11       84.29       89.92      1.95 o 
  -3   3  11       11.85        8.14      1.46 o 
  -2   3  11        7.94       11.47      1.69 o 
  -1   3  11      265.86      240.42      2.78 o 
   0   3  11      146.03      131.62      3.14 o 
   1   3  11      159.68      149.95      2.13 o 
   2   3  11       71.21       65.32      1.38 o 
   3   3  11        5.60        4.41      0.69 o 
   4   3  11      437.18      439.62      2.74 o 
   5   3  11      142.22      145.89      1.89 o 
   6   3  11        0.09        0.56      1.00 o 
   7   3  11       23.30       27.19      1.38 o 
   8   3  11       36.72       34.05      1.90 o 
  -2   4  11      111.46      107.96      2.91 o 
  -1   4  11       85.13       95.56      3.76 o 
   0   4  11      271.81      249.55      4.02 o 
   1   4  11      153.01      151.99      5.02 o 
   2   4  11        0.04        0.13      0.96 o 
   3   4  11      131.84      133.94      1.84 o 
   4   4  11       96.44       98.58      1.26 o 
   5   4  11       17.04       14.06      1.04 o 
   6   4  11      408.48      408.44      3.12 o 
   7   4  11      152.25      162.80      2.30 o 
   8   4  11        0.28        1.94      1.34 o 
  -2   5  11       37.09       48.32      1.90 o 
  -1   5  11      115.79      128.10      3.44 o 
   0   5  11      128.00      128.46      3.28 o 
   1   5  11      636.16      635.99      3.90 o 
   2   5  11        5.32        3.57      1.15 o 
   3   5  11      686.93      698.99      5.53 o 
   4   5  11       77.18       79.34      1.37 o 
   5   5  11       42.17       45.47      1.13 o 
   6   5  11      206.70      220.45      2.40 o 
   7   5  11       11.76       11.33      1.26 o 
   8   5  11      106.24      112.01      2.20 o 
  -1   6  11        0.04        0.51      2.21 o 
   0   6  11       30.84       30.08      2.52 o 
   1   6  11       23.87       26.83      1.50 o 
   2   6  11      274.41      270.30      2.76 o 
   3   6  11     1100.45     1135.85      5.12 o 
   4   6  11      154.26      158.29      2.13 o 
   5   6  11       29.16       27.78      1.29 o 
   6   6  11      201.53      206.19      3.60 o 
   7   6  11       12.95       12.33      1.29 o 
   0   7  11      102.91      105.74      3.41 o 
   1   7  11      299.61      309.80      3.25 o 
   2   7  11      393.24      409.36      8.61 o 
   3   7  11      139.26      141.60      2.20 o 
   4   7  11      100.03      100.87      1.93 o 
   5   7  11      203.25      203.25      3.73 o 
   6   7  11       16.69       14.35      1.97 o 
   7   7  11       24.15       30.02      2.30 o 
   2   8  11        3.72        2.75      1.45 o 
   3   8  11       42.67       40.11      1.64 o 
   4   8  11        5.35        4.60      1.91 o 
   5   8  11       99.95      114.75      3.20 o 
   6   8  11       27.58       24.13      2.25 o 
  -2  -5  12      113.22      109.01      3.12 o 
  -1  -5  12        1.25        1.56      1.24 o 
   0  -5  12      101.40       89.75      2.82 o 
   1  -5  12       29.33       24.60      1.38 o 
   2  -5  12       52.53       58.60      1.77 o 
  -3  -4  12      196.08      209.85      4.16 o 
  -2  -4  12       14.71       16.35      2.06 o 
  -1  -4  12      319.96      330.59      5.78 o 
   0  -4  12      102.89      109.70      2.02 o 
   1  -4  12        4.98        3.29      1.10 o 
   2  -4  12       63.72       69.41      2.44 o 
   3  -4  12      106.75       99.11      3.10 o 
  -3  -3  12      114.13      113.59      3.27 o 
  -2  -3  12        2.48        0.22      1.72 o 
  -1  -3  12       78.12       79.99      1.77 o 
   0  -3  12      118.58      115.47      3.74 o 
   1  -3  12        7.29        5.61      1.07 o 
   2  -3  12      258.52      216.30      2.11 o 
   3  -3  12        5.70        2.63      1.65 o 
   4  -3  12      142.70      155.48      3.50 o 
  -4  -2  12      171.24      179.18      3.43 o 
  -3  -2  12        0.16        0.00      1.35 o 
  -2  -2  12        1.74        2.03      1.64 o 
  -1  -2  12       25.77       26.01      2.02 o 
   0  -2  12        7.30        7.63      1.10 o 
   1  -2  12       75.60       83.74      1.70 o 
   2  -2  12       43.73       43.26      1.17 o 
   3  -2  12      130.13      123.91      1.95 o 
   4  -2  12       64.87       48.76      2.32 o 
   5  -2  12       62.90       70.96      2.72 o 
  -3  -1  12      229.53      234.16      2.95 o 
  -2  -1  12      251.73      263.12      2.94 o 
  -1  -1  12       40.44       46.40      2.19 o 
   0  -1  12     1069.88     1042.87      4.78 o 
   1  -1  12        0.34        0.00      1.09 o 
   2  -1  12      330.83      313.59      2.28 o 
   3  -1  12       58.09       56.02      1.50 o 
   4  -1  12       50.04       46.95      2.17 o 
   5  -1  12        0.08        0.00      1.67 o 
   6  -1  12       74.22       86.62      2.98 o 
  -3   0  12      184.48      189.74      2.72 o 
  -2   0  12      771.19      802.40      5.77 o 
  -1   0  12       22.74       19.71      1.49 o 
   0   0  12      501.20      501.99      3.26 o 
   1   0  12      663.55      638.44      7.99 o 
   2   0  12        0.22        0.00      0.99 o 
   3   0  12       13.07       13.48      0.95 o 
   4   0  12      368.43      330.51      3.53 o 
   5   0  12      192.57      163.59      3.22 o 
   6   0  12        5.03        5.99      1.81 o 
  -3   1  12       11.05        8.60      1.54 o 
  -2   1  12      101.61      100.19      2.14 o 
  -1   1  12      180.79      176.51      4.48 o 
   0   1  12      229.67      242.35      3.46 o 
   1   1  12      138.67      144.87      1.83 o 
   2   1  12     1263.01     1207.41     16.89 o 
   3   1  12       51.73       47.19      1.15 o 
   4   1  12      762.86      739.72      3.91 o 
   5   1  12      225.86      212.47      4.08 o 
   6   1  12       26.77       27.74      1.39 o 
   7   1  12       31.56       29.57      1.55 o 
  -3   2  12      210.93      226.81      4.16 o 
  -2   2  12       51.05       54.70      1.94 o 
  -1   2  12      133.80      141.20      4.01 o 
   0   2  12        4.51        6.98      1.31 o 
   1   2  12       25.77       20.68      1.49 o 
   2   2  12      240.60      239.95      2.19 o 
   3   2  12     1091.77     1055.40      6.40 o 
   4   2  12        0.38        0.93      0.88 o 
   5   2  12      107.79      107.61      1.74 o 
   6   2  12       58.39       60.32      1.58 o 
   7   2  12      118.24      126.48      2.72 o 
  -2   3  12       13.61       19.03      1.59 o 
  -1   3  12       89.09       80.30      2.00 o 
   0   3  12       18.32       10.91      1.35 o 
   1   3  12      440.50      414.75      4.85 o 
   2   3  12        3.75        4.83      1.03 o 
   3   3  12     1590.10     1578.78      4.74 o 
   4   3  12      656.89      656.92      4.13 o 
   5   3  12       11.75        9.12      1.03 o 
   6   3  12      120.26      120.48      1.96 o 
   7   3  12        0.01        0.41      1.19 o 
  -2   4  12        3.39        2.75      1.51 o 
  -1   4  12       31.40       36.87      1.77 o 
   0   4  12        0.89        1.32      1.98 o 
   1   4  12      106.40      104.87      1.82 o 
   2   4  12       17.62       16.80      1.19 o 
   3   4  12       31.40       30.28      3.22 o 
   4   4  12        3.89        3.46      1.02 o 
   5   4  12       78.37       70.43      2.28 o 
   6   4  12      121.15      125.43      1.97 o 
   7   4  12        1.52        2.92      1.22 o 
  -1   5  12       99.39       92.98      2.24 o 
   0   5  12       31.18       36.14      2.52 o 
   1   5  12       12.54       11.14      1.29 o 
   2   5  12       99.69       96.07      1.85 o 
   3   5  12       32.31       33.76      1.43 o 
   4   5  12       54.24       53.39      1.51 o 
   5   5  12      936.32      936.20      3.81 o 
   6   5  12      103.54      109.12      1.89 o 
   7   5  12        0.04        0.00      1.19 o 
   0   6  12       83.42       87.77      3.19 o 
   1   6  12      304.20      299.59      6.98 o 
   2   6  12      401.70      412.74     11.15 o 
   3   6  12        0.08        0.28      1.20 o 
   4   6  12       99.79      104.89      1.96 o 
   5   6  12       17.40       18.78      1.12 o 
   6   6  12      211.75      223.14      3.84 o 
   7   6  12       24.87       24.65      2.21 o 
   1   7  12      351.02      367.74      4.08 o 
   2   7  12      356.51      386.43      7.30 o 
   3   7  12       49.03       49.43      1.73 o 
   4   7  12      116.19      113.58      2.11 o 
   5   7  12       57.87       63.57      2.57 o 
   6   7  12       15.92       12.36      1.37 o 
   3   8  12       72.73       78.23      2.15 o 
   4   8  12      237.64      250.66      4.23 o 
   5   8  12        6.44        6.40      2.08 o 
   0  -5  13       26.79       29.40      3.05 o 
  -2  -4  13        0.45        0.66      1.90 o 
  -1  -4  13       22.51       26.15      2.14 o 
   0  -4  13      104.90      109.79      2.15 o 
   1  -4  13      240.53      254.72      2.89 o 
   2  -4  13        6.79        7.66      2.01 o 
  -2  -3  13      172.52      178.78      3.82 o 
  -1  -3  13       61.65       68.02      2.67 o 
   0  -3  13       34.79       30.98      1.42 o 
   1  -3  13        0.03        0.02      1.11 o 
   2  -3  13       89.28       91.03      1.88 o 
   3  -3  13        4.14        2.27      1.24 o 
   4  -3  13      105.35      116.89      3.36 o 
  -3  -2  13        3.42        3.74      1.43 o 
  -2  -2  13      261.76      275.57      4.50 o 
  -1  -2  13       50.57       47.99      2.40 o 
   0  -2  13        4.49        3.41      1.13 o 
   1  -2  13        2.83        1.07      1.08 o 
   2  -2  13      140.27      142.83      2.12 o 
   3  -2  13      134.80      131.55      3.09 o 
   4  -2  13        1.44        0.85      1.76 o 
   5  -2  13      113.96      106.41      3.21 o 
  -3  -1  13      116.06      108.82      4.02 o 
  -2  -1  13      141.10      142.11      3.25 o 
  -1  -1  13        2.44        1.87      1.66 o 
   0  -1  13       13.68       11.03      1.14 o 
   1  -1  13       90.76       98.30      2.70 o 
   2  -1  13        4.61        4.84      1.05 o 
   3  -1  13        9.63       13.01      0.98 o 
   4  -1  13       54.72       65.83      2.45 o 
   5  -1  13      108.82      103.17      3.03 o 
  -3   0  13        1.02        2.07      1.52 o 
  -2   0  13      366.97      397.38      6.38 o 
  -1   0  13      274.35      265.74      3.05 o 
   0   0  13        5.80        6.50      1.07 o 
   1   0  13       37.16       36.95      1.34 o 
   2   0  13        0.62        0.69      1.01 o 
   3   0  13       14.67        9.98      0.94 o 
   4   0  13      102.29      121.20      2.07 o 
   5   0  13       30.85       31.70      2.04 o 
   6   0  13       64.26       78.06      2.79 o 
  -2   1  13        5.82        9.43      1.53 o 
  -1   1  13       24.55       26.00      1.63 o 
   0   1  13       20.32       24.26      1.56 o 
   1   1  13       11.78        9.93      1.04 o 
   2   1  13       35.03       28.20      1.56 o 
   3   1  13      553.58      518.04      2.98 o 
   4   1  13       31.46       33.37      1.33 o 
   5   1  13      167.49      168.02      3.26 o 
   6   1  13       69.54       71.66      2.65 o 
  -2   2  13       17.43       21.63      1.67 o 
  -1   2  13       13.78       14.62      1.51 o 
   0   2  13       23.77       30.31      1.60 o 
   1   2  13      192.30      184.18      2.55 o 
   2   2  13       32.33       29.47      2.05 o 
   3   2  13       58.94       46.53      1.37 o 
   4   2  13       23.98       30.68      1.08 o 
   5   2  13       26.21       23.21      1.74 o 
   6   2  13      115.81      113.41      2.95 o 
  -1   3  13        7.36        8.56      1.59 o 
   0   3  13        0.14        0.00      1.31 o 
   1   3  13       50.67       50.11      2.99 o 
   2   3  13       23.19       19.56      2.22 o 
   4   3  13      132.82      126.88      1.90 o 
   5   3  13      100.33       96.91      1.70 o 
   6   3  13        8.55        8.46      1.16 o 
   7   3  13       21.65       18.25      1.42 o 
  -1   4  13        9.81       10.23      1.57 o 
   0   4  13      197.66      191.52      2.80 o 
   1   4  13      110.02      103.91      3.13 o 
   2   4  13      172.31      181.59      3.62 o 
   3   4  13        7.53        5.53      1.14 o 
   4   4  13       22.89       22.61      1.08 o 
   5   4  13       49.58       55.35      1.59 o 
   6   4  13      235.20      254.50      2.65 o 
   7   4  13        4.27        3.39      1.22 o 
   0   5  13       13.57       11.42      2.44 o 
   1   5  13       19.04       11.70      2.44 o 
   2   5  13        0.06        0.74      1.16 o 
   3   5  13       72.02       66.61      2.00 o 
   4   5  13        0.13        0.41      1.14 o 
   5   5  13      214.24      210.50      2.83 o 
   6   5  13        6.15        4.59      1.80 o 
   1   6  13       76.60       76.79      2.86 o 
   2   6  13       17.01       21.27      1.61 o 
   3   6  13      176.96      185.62      4.02 o 
   4   6  13       22.97       22.96      2.99 o 
   5   6  13       95.04       93.87      2.00 o 
   6   6  13       29.08       26.38      1.51 o 
   3   7  13       42.05       49.88      1.81 o 
   4   7  13       95.82       97.05      2.09 o 
   5   7  13       81.32       93.89      2.90 o 
  -1  -3  14       37.98       38.76      2.44 o 
   0  -3  14      132.00      148.29      4.79 o 
   1  -3  14       18.36       20.03      1.40 o 
   2  -3  14       26.64       30.36      1.49 o 
  -1  -2  14       46.73       42.75      2.46 o 
   0  -2  14      106.36       99.70      2.02 o 
   1  -2  14      226.80      230.89      3.03 o 
   2  -2  14        2.23        2.88      1.18 o 
   3  -2  14      217.89      252.31      3.02 o 
   4  -2  14      161.71      174.53      5.12 o 
  -2  -1  14       11.32       11.47      1.63 o 
  -1  -1  14       33.90       39.36      2.44 o 
   0  -1  14       32.37       39.94      1.49 o 
   1  -1  14        1.91        4.62      1.14 o 
   2  -1  14        2.98        2.73      1.11 o 
   3  -1  14       69.93       65.34      1.54 o 
   4  -1  14        0.09        1.01      1.27 o 
  -1   0  14      252.36      254.02      3.58 o 
   0   0  14        4.27        6.60      1.96 o 
   1   0  14       36.21       40.72      1.42 o 
   2   0  14      205.73      215.81      2.50 o 
   3   0  14        9.49       10.05      1.00 o 
   4   0  14       52.54       62.83      1.77 o 
   5   0  14        8.26       11.31      1.95 o 
  -1   1  14       64.20       49.91      2.63 o 
   0   1  14      100.21      101.10      2.26 o 
   1   1  14       17.54       19.24      2.02 o 
   2   1  14       14.76       20.08      2.00 o 
   3   1  14       10.54        8.91      1.25 o 
   4   1  14       32.89       28.45      1.18 o 
   5   1  14       51.83       61.13      2.40 o 
  -1   2  14       53.30       63.72      2.11 o 
   0   2  14       16.17       15.73      1.64 o 
   1   2  14      377.75      364.39      3.52 o 
   2   2  14        2.91        3.44      1.70 o 
   3   2  14      611.38      614.72      5.90 o 
   4   2  14      385.77      384.77      2.67 o 
   5   2  14        1.69        2.10      1.86 o 
   6   2  14       48.09       44.81      2.31 o 
   0   3  14       47.14       53.87      1.97 o 
   1   3  14      272.77      280.94      3.24 o 
   2   3  14      160.48      157.22      2.53 o 
   4   3  14       44.06       45.28      2.44 o 
   5   3  14       21.66       18.14      2.17 o 
   6   3  14       87.85       96.99      2.73 o 
   0   4  14       66.99       73.25      2.18 o 
   1   4  14       31.53       30.27      3.38 o 
   2   4  14      105.40      115.01      3.41 o 
   3   4  14       39.40       33.55      2.48 o 
   4   4  14        7.35        9.14      2.19 o 
   5   4  14      489.37      472.65      5.58 o 
   1   5  14       28.49       27.50      2.62 o 
   2   5  14      108.86      120.09      3.41 o 
   3   5  14       64.23       66.36      2.95 o 
   4   5  14       35.75       41.88      2.59 o 
   5   5  14        6.57        9.53      1.12 o 
   3   6  14        6.33        6.71      2.27 o 
   4   6  14       98.11      104.30      4.61 o 
   5   6  14      105.98      114.25      2.19 o 
   1  -2  15       34.40       35.13      2.00 o 
   0  -1  15       51.52       54.81      2.64 o 
   1  -1  15      227.53      239.02      2.82 o 
   2  -1  15      267.81      301.67      3.09 o 
   3  -1  15        1.21        1.73      1.21 o 
   0   0  15        1.67        1.34      1.99 o 
   1   0  15        0.26        0.47      1.92 o 
   2   0  15       87.80       92.05      1.93 o 
   3   0  15        0.54        0.61      1.20 o 
   4   0  15        1.29        1.70      1.29 o 
   0   1  15      232.98      268.18      3.35 o 
   1   1  15      138.29      139.48      3.54 o 
   2   1  15        5.66        5.80      1.96 o 
   3   1  15      186.65      216.66      3.92 o 
   4   1  15       13.33       15.83      1.14 o 
   0   2  15       71.52       75.93      2.25 o 
   1   2  15        0.97        1.28      1.51 o 
   2   2  15      207.50      210.30      4.10 o 
   3   2  15        3.66        3.32      1.90 o 
   4   2  15       11.95       12.44      1.44 o 
   5   2  15      106.08      104.94      2.23 o 
   1   3  15       45.76       51.57      2.03 o 
   2   3  15      449.72      478.01      9.84 o 
   3   3  15      136.23      135.12      2.46 o 
   4   3  15      103.21      104.86      3.06 o 
   5   3  15       55.37       54.04      2.69 o 
   2   4  15       82.54       88.40      6.23 o 
   3   4  15       63.39       62.49      2.85 o 
   4   4  15      231.93      239.53      4.29 o 
                                                 
